# Supplementary material for: 2,6-Dichloro-7-isopropyl-7H-purine
Source: Acta Crystallogr Sect E Struct Rep Online. 2012 May 2;68(Pt 6):o1585. doi: 10.1107/S160053681201879X (PMC3379198; doi:10.1107/S160053681201879X)
Supplement: Supplementary file 1 [file e-68-o1585-sup1.cif]

##############################################################################
#                                                                            #
# This CIF contains the data in a paper accepted for publication in          #
# Acta Crystallographica Section E. It conforms to the requirements of       #
# Notes for Authors for Acta Crystallographica Section E, and has been       #
# peer reviewed under the auspices of the IUCr Commission on Journals.       #
#                                                                            #
# Full details of the Crystallographic Information File format               #
# are given in the paper "The Crystallographic Information File (CIF):       #
# a New Standard Archive File for Crystallography" by S. R. Hall, F. H.      #
# Allen and I. D. Brown [Acta Cryst. (1991), A47, 655-685].                  #
#                                                                            #
# The current version of the core CIF dictionary is obtainable from          #
# ftp://ftp.iucr.org/pub/cif_core.dic.                                       #
#                                                                            #
# Software is freely available for graphical display of the structure(s)     #
# in this CIF. For information consult the CIF software page                 #
# http://www.iucr.org/resources/cif/software.                                #
#                                                                            #
# This file may be used for bona fide research purposes within the           #
# scientific community so long as proper attribution is given to the journal # 
# article from which it was obtained.                                        #
#                                                                            #
##############################################################################
data_global
_audit_creation_method     SHELXL-97
_journal_data_validation_number     ?
_journal_date_recd_electronic     2012-04-16
_journal_date_accepted     2012-04-26
_journal_name_full     'Acta Crystallographica, Section E'
_journal_year     2012
_journal_volume     68
_journal_issue      6
_journal_page_first     o1585
_journal_page_last     o1585
_journal_paper_category     QO
_journal_paper_doi     10.1107/S160053681201879X
_journal_coeditor_code     LH5458
_publ_contact_author_name     ' Robert V\'icha'
_publ_contact_author_address
;
 Department of Chemistry
 Faculty of Technology
 Tomas Bata University in Zlin
 Nam. T. G. Masaryka 275
 Zlin, 762 72, Czech Republic.
;
_publ_contact_author_email     rvicha@ft.utb.cz
_publ_contact_author_fax     '+420 576 031 560'
_publ_contact_author_phone     '+420 576 031 103 '
_publ_section_title
;
2,6-Dichloro-7-isopropyl-7<i>H</i>-purine
;
loop_
    _publ_author_name
    _publ_author_footnote
    _publ_author_address
    'Hlou\<skov\'a, Nikola' .
;
Department of Chemistry
Faculty of Technology
Tomas Bata University in Zlin
N\'am. T. G. Masaryka 275
Zl\'in, 762 72, Czech Republic
;
    'Rouchal, Michal' .
;
Department of Chemistry
Faculty of Technology
Tomas Bata University in Zlin
N\'am. T. G. Masaryka 275
Zl\'in, 762 72, Czech Republic
;
    'Ne\<cas, Marek' .
;
Department of Chemistry
Faculty of Science
Masaryk University
Kamenice 5
Brno-Bohunice, 625 00, Czech Republic
;
    'V\'icha, Robert' .
;
Department of Chemistry
Faculty of Technology
Tomas Bata University in Zlin
N\'am. T. G. Masaryka 275
Zl\'in, 762 72, Czech Republic
;
data_I
_chemical_name_systematic
;
2,6-Dichloro-7-isopropyl-7<i>H</i>-purine
;
_chemical_name_common     ?
_chemical_formula_moiety     'C8 H8 Cl2 N4'
_chemical_formula_sum     'C8 H8 Cl2 N4'
_chemical_formula_iupac     'C8 H8 Cl2 N4'
_chemical_formula_weight     231.08
_chemical_melting_point     426
_symmetry_cell_setting     triclinic
_symmetry_space_group_name_H-M     'P -1'
_symmetry_space_group_name_Hall     '-P 1'
loop_
    _symmetry_equiv_pos_as_xyz
    'x, y, z'
    '-x, -y, -z'
_cell_length_a     7.0146(5)
_cell_length_b     8.2862(6)
_cell_length_c     8.9686(7)
_cell_angle_alpha     70.499(7)
_cell_angle_beta     83.820(6)
_cell_angle_gamma     74.204(6)
_cell_volume     472.75(7)
_cell_formula_units_Z     2
_cell_measurement_reflns_used     2034
_cell_measurement_theta_min     3.0199
_cell_measurement_theta_max     27.6730
_cell_measurement_temperature     120(2)
_exptl_crystal_description     'block'
_exptl_crystal_colour     'colourless'
_exptl_crystal_size_max     0.40
_exptl_crystal_size_mid     0.40
_exptl_crystal_size_min     0.20
_exptl_crystal_density_diffrn     1.623
_exptl_crystal_density_meas     ?
_exptl_crystal_density_method     'not measured'
_exptl_crystal_F_000     236
_exptl_absorpt_coefficient_mu     0.648
_exptl_absorpt_correction_type     multi-scan
_exptl_absorpt_process_details     '(CrysAlis RED; Oxford Diffraction, 2009)'
_exptl_absorpt_correction_T_min     0.93327
_exptl_absorpt_correction_T_max     1.00000
_exptl_special_details     ?
_diffrn_ambient_temperature     120(2)
_diffrn_radiation_type     'MoK\a'
_diffrn_radiation_wavelength     0.71073
_diffrn_radiation_source     'Enhance (Mo) X-ray Source'
_diffrn_radiation_monochromator     'graphite'
_diffrn_measurement_device_type     'Oxford Diffraction Xcalibur Sapphire2'
_diffrn_measurement_method     '\w scan'
_diffrn_detector_area_resol_mean     8.4353
_diffrn_reflns_number     2825
_diffrn_reflns_av_R_equivalents     0.0113
_diffrn_reflns_av_sigmaI/netI     0.0261
_diffrn_reflns_theta_min     3.50
_diffrn_reflns_theta_max     25.00
_diffrn_reflns_theta_full     25.00
_diffrn_measured_fraction_theta_max     0.995
_diffrn_measured_fraction_theta_full     0.995
_diffrn_reflns_limit_h_min     -8
_diffrn_reflns_limit_h_max     8
_diffrn_reflns_limit_k_min     -9
_diffrn_reflns_limit_k_max     9
_diffrn_reflns_limit_l_min     -10
_diffrn_reflns_limit_l_max     10
_diffrn_standards_number     0
_diffrn_standards_interval_count     0
_diffrn_standards_interval_time     0
_diffrn_standards_decay_%     0
_refine_special_details
;
Refinement of <i>F</i>^2^ against ALL reflections. The weighted <i>R</i>-factor
<i>wR</i> and goodness of fit <i>S</i> are based on <i>F</i>^2^, conventional
<i>R</i>-factors <i>R</i> are based on <i>F</i>, with <i>F</i> set to zero for
negative <i>F</i>^2^. The threshold expression of <i>F</i>^2^ >
2\s(<i>F</i>^2^) is used only for calculating <i>R</i>-factors(gt) <i>etc</i>.
and is not relevant to the choice of reflections for refinement.
<i>R</i>-factors based on <i>F</i>^2^ are statistically about twice as large
as those based on <i>F</i>, and <i>R</i>- factors based on ALL data will be
even larger.
;
_reflns_number_total     1656
_reflns_number_gt     1419
_reflns_threshold_expression     I>2\s(I)
_refine_ls_structure_factor_coef     Fsqd
_refine_ls_matrix_type     full
_refine_ls_R_factor_all     0.0292
_refine_ls_R_factor_gt     0.0233
_refine_ls_wR_factor_gt     0.0597
_refine_ls_wR_factor_ref     0.0608
_refine_ls_goodness_of_fit_ref     1.045
_refine_ls_restrained_S_all     1.045
_refine_ls_number_reflns     1656
_refine_ls_number_parameters     129
_refine_ls_number_restraints     0
_refine_ls_hydrogen_treatment     constr
_refine_ls_weighting_scheme     calc
_refine_ls_weighting_details
         'calc w=1/[\s^2^(Fo^2^)+(0.0323P)^2^+0.0416P] where P=(Fo^2^+2Fc^2^)/3'
_atom_sites_solution_hydrogens     geom
_atom_sites_solution_primary     direct
_atom_sites_solution_secondary     difmap
_refine_ls_shift/su_max     0.000
_refine_ls_shift/su_mean     0.000
_refine_diff_density_max     0.258
_refine_diff_density_min     -0.238
_refine_ls_extinction_method     none
_refine_ls_extinction_coef     ?
loop_
    _atom_type_symbol
    _atom_type_description
    _atom_type_scat_dispersion_real
    _atom_type_scat_dispersion_imag
    _atom_type_scat_source
    'C' 'C' 0.0033 0.0016
                         'International Tables Vol C Tables 4.2.6.8 and 6.1.1.4'
    'H' 'H' 0.0000 0.0000
                         'International Tables Vol C Tables 4.2.6.8 and 6.1.1.4'
    'N' 'N' 0.0061 0.0033
                         'International Tables Vol C Tables 4.2.6.8 and 6.1.1.4'
    'Cl' 'Cl' 0.1484 0.1585
                         'International Tables Vol C Tables 4.2.6.8 and 6.1.1.4'
_computing_data_collection     'CrysAlis CCD (Oxford Diffraction, 2009)'
_computing_cell_refinement     'CrysAlis CCD (Oxford Diffraction, 2009)'
_computing_data_reduction     'CrysAlis RED (Oxford Diffraction, 2009)'
_computing_structure_solution     'SHELXS97 (Sheldrick, 2008)'
_computing_structure_refinement     'SHELXL97 (Sheldrick, 2008)'
_computing_molecular_graphics
             'ORTEP-3 (Farrugia, 1997) and Mercury (Macrae <i>et al.</i>, 2008)'
_computing_publication_material     'SHELXL97 (Sheldrick, 2008)'
loop_
    _atom_site_type_symbol
    _atom_site_label
    _atom_site_fract_x
    _atom_site_fract_y
    _atom_site_fract_z
    _atom_site_U_iso_or_equiv
    _atom_site_adp_type
    _atom_site_calc_flag
    _atom_site_refinement_flags
    _atom_site_occupancy
    _atom_site_symmetry_multiplicity
    _atom_site_disorder_assembly
    _atom_site_disorder_group
    Cl Cl1 0.22677(6) 0.42378(6) -0.21906(5) 0.02126(13) Uani d . 1 1 . .
    Cl Cl2 0.31193(6) 0.39565(5) 0.35468(5) 0.02020(13) Uani d . 1 1 . .
    N N1 0.2261(2) 0.71202(18) -0.16073(15) 0.0172(3) Uani d . 1 1 . .
    N N2 0.26395(19) 0.44137(17) 0.05831(15) 0.0160(3) Uani d . 1 1 . .
    N N3 0.27132(19) 0.83054(17) 0.17303(15) 0.0150(3) Uani d . 1 1 . .
    N N4 0.2361(2) 0.96725(18) -0.09060(15) 0.0175(3) Uani d . 1 1 . .
    C C1 0.2390(2) 0.5421(2) -0.09346(19) 0.0160(4) Uani d . 1 1 . .
    C C2 0.2758(2) 0.5246(2) 0.15927(18) 0.0153(4) Uani d . 1 1 . .
    C C3 0.2616(2) 0.7041(2) 0.10815(18) 0.0139(3) Uani d . 1 1 . .
    C C4 0.2541(2) 0.9822(2) 0.04869(19) 0.0177(4) Uani d . 1 1 . .
    H H4 0.2549 1.0914 0.0613 0.021 Uiso calc R 1 1 . .
    C C5 0.2397(2) 0.7924(2) -0.05616(18) 0.0153(4) Uani d . 1 1 . .
    C C6 0.2741(2) 0.8107(2) 0.34377(18) 0.0165(4) Uani d . 1 1 . .
    H H6 0.3683 0.6952 0.3972 0.020 Uiso calc R 1 1 . .
    C C7 0.3474(3) 0.9569(2) 0.3651(2) 0.0245(4) Uani d . 1 1 . .
    H H7A 0.4765 0.9589 0.3115 0.037 Uiso calc R 1 1 . .
    H H7B 0.3608 0.9358 0.4782 0.037 Uiso calc R 1 1 . .
    H H7C 0.2525 1.0708 0.3195 0.037 Uiso calc R 1 1 . .
    C C8 0.0694(2) 0.8061(2) 0.41748(19) 0.0203(4) Uani d . 1 1 . .
    H H8A -0.0253 0.9186 0.3670 0.030 Uiso calc R 1 1 . .
    H H8B 0.0733 0.7879 0.5310 0.030 Uiso calc R 1 1 . .
    H H8C 0.0282 0.7090 0.4020 0.030 Uiso calc R 1 1 . .
loop_
    _atom_site_aniso_label
    _atom_site_aniso_U_11
    _atom_site_aniso_U_22
    _atom_site_aniso_U_33
    _atom_site_aniso_U_12
    _atom_site_aniso_U_13
    _atom_site_aniso_U_23
    Cl1 0.0217(2) 0.0247(2) 0.0217(2) -0.00501(18) -0.00236(17) -0.01289(18)
    Cl2 0.0284(3) 0.0158(2) 0.0155(2) -0.00685(18) -0.00177(17) -0.00235(17)
    N1 0.0152(7) 0.0196(8) 0.0164(7) -0.0033(6) -0.0005(6) -0.0062(6)
    N2 0.0136(7) 0.0170(8) 0.0182(7) -0.0040(6) -0.0006(6) -0.0064(6)
    N3 0.0158(7) 0.0140(7) 0.0155(7) -0.0047(6) -0.0004(6) -0.0041(6)
    N4 0.0188(8) 0.0152(8) 0.0177(7) -0.0045(6) -0.0003(6) -0.0038(6)
    C1 0.0109(8) 0.0211(9) 0.0188(8) -0.0034(7) 0.0003(7) -0.0105(7)
    C2 0.0109(8) 0.0182(9) 0.0152(8) -0.0035(7) 0.0004(6) -0.0036(7)
    C3 0.0094(8) 0.0166(9) 0.0162(8) -0.0030(7) 0.0005(6) -0.0062(7)
    C4 0.0161(9) 0.0137(8) 0.0220(9) -0.0045(7) -0.0003(7) -0.0038(7)
    C5 0.0103(8) 0.0184(9) 0.0162(8) -0.0030(7) 0.0005(6) -0.0050(7)
    C6 0.0185(9) 0.0166(9) 0.0145(8) -0.0036(7) -0.0017(7) -0.0053(7)
    C7 0.0301(11) 0.0255(10) 0.0230(9) -0.0119(8) -0.0007(8) -0.0104(8)
    C8 0.0227(10) 0.0233(10) 0.0159(8) -0.0066(8) 0.0016(7) -0.0077(7)
_geom_special_details
;
All e.s.d.'s (except the e.s.d. in the dihedral angle between two l.s. planes)
are estimated using the full covariance matrix. The cell e.s.d.'s are taken
into account individually in the estimation of e.s.d.'s in distances, angles
and torsion angles; correlations between e.s.d.'s in cell parameters are only
used when they are defined by crystal symmetry. An approximate (isotropic)
treatment of cell e.s.d.'s is used for estimating e.s.d.'s involving l.s.
planes.
;
loop_
    _geom_bond_atom_site_label_1
    _geom_bond_atom_site_label_2
    _geom_bond_site_symmetry_2
    _geom_bond_distance
    _geom_bond_publ_flag
    Cl1 C1 . 1.7437(16) ?
    Cl2 C2 . 1.7249(16) ?
    N1 C1 . 1.315(2) ?
    N1 C5 . 1.343(2) ?
    N2 C2 . 1.3289(19) ?
    N2 C1 . 1.339(2) ?
    N3 C4 . 1.360(2) ?
    N3 C3 . 1.3770(19) ?
    N3 C6 . 1.486(2) ?
    N4 C4 . 1.318(2) ?
    N4 C5 . 1.371(2) ?
    C2 C3 . 1.381(2) ?
    C3 C5 . 1.414(2) ?
    C4 H4 . 0.9500 ?
    C6 C7 . 1.511(2) ?
    C6 C8 . 1.519(2) ?
    C6 H6 . 1.0000 ?
    C7 H7A . 0.9800 ?
    C7 H7B . 0.9800 ?
    C7 H7C . 0.9800 ?
    C8 H8A . 0.9800 ?
    C8 H8B . 0.9800 ?
    C8 H8C . 0.9800 ?
loop_
    _geom_angle_atom_site_label_1
    _geom_angle_atom_site_label_2
    _geom_angle_atom_site_label_3
    _geom_angle_site_symmetry_1
    _geom_angle_site_symmetry_3
    _geom_angle
    _geom_angle_publ_flag
    C1 N1 C5 . . 112.46(14) ?
    C2 N2 C1 . . 115.85(14) ?
    C4 N3 C3 . . 105.08(13) ?
    C4 N3 C6 . . 127.26(14) ?
    C3 N3 C6 . . 127.25(13) ?
    C4 N4 C5 . . 103.55(13) ?
    N1 C1 N2 . . 130.38(15) ?
    N1 C1 Cl1 . . 116.32(12) ?
    N2 C1 Cl1 . . 113.29(12) ?
    N2 C2 C3 . . 121.08(14) ?
    N2 C2 Cl2 . . 116.30(12) ?
    C3 C2 Cl2 . . 122.62(13) ?
    N3 C3 C2 . . 137.57(15) ?
    N3 C3 C5 . . 105.65(13) ?
    C2 C3 C5 . . 116.70(15) ?
    N4 C4 N3 . . 115.34(15) ?
    N4 C4 H4 . . 122.3 ?
    N3 C4 H4 . . 122.3 ?
    N1 C5 N4 . . 126.13(14) ?
    N1 C5 C3 . . 123.49(15) ?
    N4 C5 C3 . . 110.38(14) ?
    N3 C6 C7 . . 110.35(13) ?
    N3 C6 C8 . . 109.77(12) ?
    C7 C6 C8 . . 112.12(14) ?
    N3 C6 H6 . . 108.2 ?
    C7 C6 H6 . . 108.2 ?
    C8 C6 H6 . . 108.2 ?
    C6 C7 H7A . . 109.5 ?
    C6 C7 H7B . . 109.5 ?
    H7A C7 H7B . . 109.5 ?
    C6 C7 H7C . . 109.5 ?
    H7A C7 H7C . . 109.5 ?
    H7B C7 H7C . . 109.5 ?
    C6 C8 H8A . . 109.5 ?
    C6 C8 H8B . . 109.5 ?
    H8A C8 H8B . . 109.5 ?
    C6 C8 H8C . . 109.5 ?
    H8A C8 H8C . . 109.5 ?
    H8B C8 H8C . . 109.5 ?
