# Supplementary material for: 2,6-Dichloro-7-isopropyl-7H-purine
Source: Acta Crystallogr Sect E Struct Rep Online. 2012 May 2;68(Pt 6):o1585. doi: 10.1107/S160053681201879X (PMC3379198; doi:10.1107/S160053681201879X)
Supplement: Supplementary file 2 [file e-68-o1585-Isup2.hkl]

# 
# h,k,l, Fc-squared, Fo-squared, sigma(Fo-squared) and status flag 
# 
data_I
_shelx_title ' nh1102b in P-1' 
_shelx_refln_list_code          4 
_shelx_F_calc_maximum      130.97 
_exptl_crystal_F_000       236.00 
_reflns_d_resolution_high  0.8409 
 
loop_ 
 _symmetry_equiv_pos_as_xyz 
 'x, y, z' 
 '-x, -y, -z' 
 
_cell_length_a     7.0146 
_cell_length_b     8.2862 
_cell_length_c     8.9686 
_cell_angle_alpha  70.499 
_cell_angle_beta   83.820 
_cell_angle_gamma  74.204 
 
_shelx_F_squared_multiplier     1.000 
 
loop_ 
 _refln_index_h 
 _refln_index_k 
 _refln_index_l 
 _refln_F_squared_calc 
 _refln_F_squared_meas 
 _refln_F_squared_sigma 
 _refln_observed_status 
   2   0   0    17152.42    16469.88     25.87 o 
   3   0   0      592.12      617.29      8.41 o 
   4   0   0     3348.74     3435.56     15.67 o 
   5   0   0       76.68       85.35      5.28 o 
   6   0   0      650.97      627.24     14.05 o 
   7   0   0       23.42       26.59      4.90 o 
   8   0   0      101.20       75.10      6.92 o 
  -7   1   0      107.50      107.82      7.13 o 
  -6   1   0        0.76        0.81      3.14 o 
  -5   1   0      150.26      148.22      6.60 o 
  -4   1   0      226.79      232.27      7.11 o 
  -3   1   0       29.72       41.78      3.03 o 
  -2   1   0      666.71      660.11      8.19 o 
  -1   1   0      689.42      717.51      6.47 o 
   1   1   0     1261.89     1284.00      6.46 o 
   2   1   0     2367.25     2421.27      9.59 o 
   3   1   0      179.39      199.53      2.70 o 
   4   1   0      227.39      222.28      4.16 o 
   5   1   0      361.54      369.29      9.76 o 
   6   1   0       16.61       14.15      3.56 o 
   7   1   0      122.43      110.34      6.96 o 
   8   1   0       24.95       26.46      5.09 o 
  -7   2   0        8.15       10.78      3.80 o 
  -6   2   0        1.02        2.27      3.14 o 
  -5   2   0       33.47       33.76      3.93 o 
  -4   2   0       23.28       24.04      3.20 o 
  -3   2   0      685.73      710.68     10.76 o 
  -2   2   0      159.66      158.72      2.99 o 
  -1   2   0     5364.44     5283.29     16.37 o 
   0   2   0      948.28      928.75     11.40 o 
   1   2   0     2871.68     2907.18     38.56 o 
   2   2   0     2136.00     2149.46      7.62 o 
   3   2   0      609.93      600.00      4.59 o 
   4   2   0      778.85      781.96      9.07 o 
   5   2   0      124.23      118.26      3.70 o 
   6   2   0       18.94       18.10      3.76 o 
   7   2   0        2.28        3.33      3.56 o 
   8   2   0        0.09        0.00      4.43 o 
  -6   3   0       62.86       72.11      5.75 o 
  -5   3   0      199.07      191.11      7.87 o 
  -4   3   0        0.02        1.08      2.78 o 
  -3   3   0      518.62      515.11      6.53 o 
  -2   3   0        0.12        0.10      0.90 o 
  -1   3   0     1580.93     1635.99      7.00 o 
   0   3   0       10.05       12.20      0.91 o 
   1   3   0     4050.94     4221.20     23.11 o 
   2   3   0        4.38        5.13      1.26 o 
   3   3   0     1122.55     1105.01      9.52 o 
   4   3   0      265.86      257.40      4.74 o 
   5   3   0      119.03      120.06      3.15 o 
   6   3   0       91.54       92.52      6.05 o 
   7   3   0        7.75        7.75      3.71 o 
   8   3   0        7.58       12.50      4.07 o 
  -6   4   0      236.86      227.80     11.50 o 
  -5   4   0       17.07       14.92      2.81 o 
  -4   4   0      137.18      137.29      4.97 o 
  -3   4   0       53.67       50.62      3.19 o 
  -2   4   0       14.82       12.09      1.30 o 
  -1   4   0      417.20      413.49      4.40 o 
   0   4   0        6.87       15.91      1.31 o 
   1   4   0     1170.02     1167.36      7.52 o 
   2   4   0      119.49      148.56      3.25 o 
   3   4   0      962.37      964.83      9.51 o 
   4   4   0        7.66       11.69      2.06 o 
   5   4   0      100.30       98.42      3.16 o 
   6   4   0       26.80       28.80      4.07 o 
   7   4   0       14.44       10.93      4.14 o 
   8   4   0        1.37        0.40      3.99 o 
  -5   5   0        7.55        3.50      3.56 o 
  -4   5   0       40.01       34.80      5.07 o 
  -3   5   0       40.93       35.19      2.39 o 
  -2   5   0      269.49      260.55      4.87 o 
  -1   5   0        5.30        5.05      1.47 o 
   0   5   0     1252.27     1170.48     16.66 o 
   1   5   0        3.82        2.61      2.91 o 
   2   5   0      952.80      895.89     14.28 o 
   3   5   0      233.44      214.53      5.37 o 
   4   5   0      196.16      187.24      5.21 o 
   5   5   0      215.34      213.78      5.69 o 
   6   5   0        7.15        6.51      3.18 o 
   7   5   0        1.41        0.25      3.27 o 
  -4   6   0        6.70        7.66      3.99 o 
  -3   6   0        2.00        3.17      2.50 o 
  -2   6   0        9.38        9.66      3.88 o 
  -1   6   0        4.05        1.91      3.56 o 
   0   6   0      128.63      141.39      7.28 o 
   1   6   0        5.93        7.19      3.65 o 
   2   6   0      286.72      281.68      9.38 o 
   3   6   0        0.45        0.00      3.40 o 
   4   6   0       55.33       53.47      3.60 o 
   5   6   0        6.37        5.24      2.52 o 
   6   6   0        5.40        5.29      1.89 o 
   7   6   0        0.01        1.55      3.14 o 
  -3   7   0      131.53      144.36      8.38 o 
  -2   7   0       62.47       59.90      5.92 o 
  -1   7   0      863.01      875.73     18.10 o 
   0   7   0      264.46      247.30      9.91 o 
   1   7   0     1075.66     1008.08     18.57 o 
   2   7   0      859.85      791.74     16.42 o 
   3   7   0      546.16      519.15     13.47 o 
   4   7   0      918.10      878.91     17.36 o 
   5   7   0      212.15      206.09      9.02 o 
   6   7   0      200.37      201.25      9.17 o 
  -2   8   0       43.65       37.39      5.69 o 
  -1   8   0       11.33       14.39      4.46 o 
   0   8   0      183.87      171.63      9.34 o 
   1   8   0      118.67      126.64      7.94 o 
   2   8   0      191.46      169.34      9.10 o 
   3   8   0       56.58       58.08      6.26 o 
   4   8   0      311.59      301.83     11.63 o 
   5   8   0       13.38       13.03      4.35 o 
   1   9   0      236.32      258.80     11.54 o 
   2   9   0        3.25        5.24      4.80 o 
   3   9   0      429.63      422.89     14.58 o 
   4   9   0        2.25        2.63      4.88 o 
  -5  -8   1       10.50       10.80      4.71 o 
  -4  -8   1       40.79       34.23      5.77 o 
  -3  -8   1       25.07       23.81      5.56 o 
  -2  -8   1       37.27       26.06      5.37 o 
  -1  -8   1      181.51      169.78      9.17 o 
   0  -8   1       18.81       12.03      4.54 o 
   1  -8   1      151.50      164.48      9.49 o 
  -6  -7   1      218.94      213.26      9.99 o 
  -5  -7   1      277.70      268.52     10.59 o 
  -4  -7   1        7.67        7.60      4.39 o 
  -3  -7   1      211.73      193.57      9.25 o 
  -2  -7   1        8.18        7.96      3.69 o 
  -1  -7   1        6.98        9.29      3.93 o 
   0  -7   1       16.17       16.38      4.54 o 
   1  -7   1      199.58      230.24      9.87 o 
   2  -7   1        0.11        1.88      2.37 o 
  -7  -6   1        3.42        2.25      3.63 o 
  -6  -6   1       64.13       67.65      5.92 o 
  -5  -6   1       17.69       16.68      4.05 o 
  -4  -6   1        8.73        8.19      3.97 o 
  -3  -6   1       61.88       63.51      5.81 o 
  -2  -6   1       80.70       75.99      5.98 o 
  -1  -6   1       95.17       83.84      5.88 o 
   0  -6   1      131.27      121.70      6.96 o 
   1  -6   1      405.27      410.24      7.96 o 
   2  -6   1      189.37      194.21      6.34 o 
   4  -6   1       64.64       64.76      6.34 o 
  -7  -5   1       41.60       52.63      5.37 o 
  -6  -5   1      234.45      231.04      8.91 o 
  -5  -5   1       43.61       42.99      4.77 o 
  -4  -5   1      309.14      298.46      9.25 o 
  -3  -5   1      140.65      136.25      6.66 o 
  -2  -5   1        4.50        2.89      3.25 o 
  -1  -5   1      109.04      109.84      5.94 o 
   0  -5   1      170.49      162.74      6.90 o 
   1  -5   1       13.92       16.03      2.55 o 
   2  -5   1       67.10       66.04      2.50 o 
   3  -5   1       60.59       55.40      2.40 o 
   4  -5   1       37.26       40.69      3.53 o 
   5  -5   1       40.41       39.43      5.64 o 
  -7  -4   1      227.18      230.92      9.99 o 
  -6  -4   1       93.39       95.14      4.20 o 
  -5  -4   1      356.95      353.89      6.77 o 
  -4  -4   1      292.65      318.46      6.20 o 
  -3  -4   1       65.82       64.04      4.56 o 
  -2  -4   1      411.82      453.74     10.94 o 
  -1  -4   1        3.22        2.61      2.53 o 
   0  -4   1     1344.64     1383.72     19.80 o 
   1  -4   1       45.45       49.28      2.23 o 
   2  -4   1     1986.30     2048.76     14.92 o 
   3  -4   1       11.98       12.75      1.81 o 
   4  -4   1      835.65      838.55     16.23 o 
   5  -4   1       59.93       69.94      6.03 o 
   6  -4   1      274.40      281.99     11.42 o 
  -8  -3   1       87.09       79.13      6.71 o 
  -7  -3   1      408.02      415.49     12.77 o 
  -6  -3   1        0.35        2.14      1.98 o 
  -5  -3   1      823.33      810.96      9.93 o 
  -4  -3   1       15.37       13.63      1.97 o 
  -3  -3   1      563.02      583.09      5.93 o 
  -2  -3   1        0.30        0.00      1.54 o 
  -1  -3   1        4.31        8.06      2.23 o 
   0  -3   1       24.74       20.81      1.41 o 
   1  -3   1       32.34       44.17      2.26 o 
   2  -3   1      263.68      245.78      3.42 o 
   3  -3   1        3.82        1.84      1.28 o 
   4  -3   1      182.88      186.55      7.55 o 
   5  -3   1       12.69       10.95      3.61 o 
   6  -3   1       21.63       28.54      4.75 o 
  -8  -2   1      135.80      140.90      8.72 o 
  -7  -2   1      105.32      117.52      7.49 o 
  -6  -2   1      358.04      369.06     10.86 o 
  -5  -2   1      205.86      213.87      5.50 o 
  -4  -2   1       95.41       91.94      2.84 o 
  -3  -2   1      611.78      621.93      4.89 o 
  -2  -2   1       53.52       46.98      2.15 o 
  -1  -2   1       16.39       17.87      1.61 o 
   0  -2   1        0.02        1.77      1.22 o 
   1  -2   1     1124.42     1127.64      4.84 o 
   2  -2   1       13.02       13.93      1.77 o 
   3  -2   1      619.34      606.11     10.82 o 
   4  -2   1      406.99      397.79      9.89 o 
   5  -2   1      351.39      358.83     10.53 o 
   6  -2   1      221.90      229.69      9.42 o 
   7  -2   1       39.19       47.00      5.58 o 
  -8  -1   1      293.65      283.47      8.34 o 
  -7  -1   1       76.93       71.81      5.98 o 
  -6  -1   1      612.11      602.63     13.67 o 
  -5  -1   1       78.56       85.16      3.41 o 
  -4  -1   1      737.83      741.23      7.97 o 
  -3  -1   1      720.73      796.65      5.46 o 
  -2  -1   1       54.63       56.32      1.40 o 
  -1  -1   1      811.81      814.75      5.33 o 
   0  -1   1      448.69      458.82      3.12 o 
   1  -1   1     1899.70     1888.49      8.77 o 
   2  -1   1       15.41       13.64      2.12 o 
   3  -1   1     1037.04     1027.45     12.97 o 
   4  -1   1       57.72       57.49      4.29 o 
   5  -1   1      294.64      307.12      9.53 o 
   6  -1   1        1.94        1.23      3.18 o 
   7  -1   1      123.63      128.36      8.08 o 
  -7   0   1       66.45       75.14      6.28 o 
  -6   0   1     2165.07     2116.49     25.06 o 
  -5   0   1        0.60        0.89      1.73 o 
  -4   0   1     5465.87     5480.44     69.18 o 
  -3   0   1      185.89      196.40      4.12 o 
  -2   0   1     8643.19     8874.32     17.15 o 
  -1   0   1      509.00      513.72      5.47 o 
   1   0   1      288.07      290.37      2.37 o 
   2   0   1      297.31      327.37      6.75 o 
   3   0   1      796.22      774.59      7.77 o 
   4   0   1       10.85        5.56      2.42 o 
   5   0   1      457.13      462.17     11.08 o 
   6   0   1        4.85        6.32      3.65 o 
   7   0   1      102.61      102.47      7.30 o 
   8   0   1        0.40        0.38      3.71 o 
  -7   1   1       10.49       13.55      2.80 o 
  -6   1   1      153.41      147.76      7.21 o 
  -5   1   1       13.27       11.33      3.01 o 
  -4   1   1      100.65      101.13      4.75 o 
  -3   1   1      167.14      191.72      5.35 o 
  -2   1   1      224.07      236.83      3.73 o 
  -1   1   1       52.77       65.59      2.61 o 
   1   1   1      170.54      187.27      2.61 o 
   2   1   1      823.39      817.99      4.51 o 
   3   1   1      163.68      179.82      2.60 o 
   4   1   1      541.65      505.47      5.42 o 
   5   1   1       73.66       72.32      4.99 o 
   6   1   1      455.85      461.39     12.07 o 
   7   1   1       75.75       84.41      6.39 o 
   8   1   1       86.03       83.29      6.83 o 
  -7   2   1      345.25      372.76      9.44 o 
  -6   2   1       72.71       73.22      4.31 o 
  -5   2   1      958.85      971.06     12.08 o 
  -4   2   1      411.80      415.00      9.27 o 
  -3   2   1      944.41      936.97      9.09 o 
  -2   2   1      905.87      919.18      6.03 o 
  -1   2   1        1.23        0.77      0.78 o 
   0   2   1     1494.03     1529.67     10.81 o 
   1   2   1       12.10        6.47      1.05 o 
   2   2   1       90.74       88.48      1.33 o 
   3   2   1       82.11       74.91      1.73 o 
   4   2   1      232.02      222.86      3.89 o 
   5   2   1        9.92        7.53      2.84 o 
   6   2   1       82.96       83.99      5.79 o 
   7   2   1       11.06        7.07      3.42 o 
   8   2   1       40.51       52.22      6.18 o 
  -6   3   1       21.15       22.96      3.51 o 
  -5   3   1      222.50      228.67      6.41 o 
  -4   3   1        0.10        0.80      1.88 o 
  -3   3   1      464.57      463.18      6.89 o 
  -2   3   1        7.04       10.62      1.72 o 
  -1   3   1       86.85       82.70      1.85 o 
   0   3   1        1.73        4.26      1.05 o 
   1   3   1      651.76      675.07      4.78 o 
   2   3   1       10.64        9.29      0.98 o 
   3   3   1      952.27      947.05      4.76 o 
   4   3   1      548.14      528.02      5.34 o 
   5   3   1      783.37      748.77      9.16 o 
   6   3   1      503.14      502.38     12.58 o 
   7   3   1      160.81      157.56      7.92 o 
   8   3   1      192.72      195.50      9.72 o 
  -6   4   1       56.40       61.39      7.28 o 
  -5   4   1      261.72      259.48     11.18 o 
  -4   4   1       65.16       57.85      3.44 o 
  -3   4   1      482.30      488.06      7.62 o 
  -2   4   1       40.74       49.04      2.48 o 
  -1   4   1      622.23      644.83      5.92 o 
   0   4   1       43.89       46.52      1.94 o 
   1   4   1        5.76       10.10      1.23 o 
   2   4   1        0.52        1.58      0.97 o 
   3   4   1      103.27       90.27      3.38 o 
   4   4   1        0.01        0.00      1.31 o 
   5   4   1       36.96       37.04      2.87 o 
   6   4   1       47.45       49.48      3.26 o 
   7   4   1       65.65       73.46      6.09 o 
   8   4   1        1.48        1.61      3.37 o 
  -5   5   1        0.16        1.42      3.59 o 
  -4   5   1      310.48      299.22     11.25 o 
  -3   5   1        5.39        6.77      3.18 o 
  -2   5   1      196.49      189.43      7.47 o 
  -1   5   1       14.67       11.06      1.52 o 
   0   5   1       20.34       24.05      2.08 o 
   1   5   1       17.97       15.81      1.76 o 
   2   5   1      284.30      302.16      5.92 o 
   3   5   1      359.55      375.52      7.80 o 
   4   5   1      383.17      378.95      6.81 o 
   5   5   1      806.44      810.70      8.28 o 
   6   5   1      109.58      109.74      4.59 o 
   7   5   1      441.99      446.92     13.11 o 
   8   5   1        1.17        0.81      4.01 o 
  -4   6   1       66.82       80.60      4.79 o 
  -3   6   1       14.08       13.62      2.82 o 
  -2   6   1      118.31      120.97      4.87 o 
  -1   6   1       26.17       26.67      4.10 o 
   0   6   1        0.04        2.72      3.44 o 
   1   6   1       71.53       71.70      5.45 o 
   2   6   1      106.86      101.18      6.15 o 
   3   6   1       55.06       58.62      3.64 o 
   4   6   1       64.52       62.95      3.75 o 
   5   6   1      224.71      227.28      4.95 o 
   6   6   1       87.75       90.89      4.49 o 
   7   6   1      125.56      126.54      7.64 o 
  -3   7   1      563.40      580.14     16.02 o 
  -2   7   1      502.25      510.36     14.45 o 
  -1   7   1      187.27      189.05      8.93 o 
   0   7   1      607.40      591.76     14.56 o 
   1   7   1       37.16       31.64      5.24 o 
   2   7   1       28.35       30.20      4.99 o 
   3   7   1        0.26        0.00      3.88 o 
   4   7   1      121.23      123.52      5.10 o 
   5   7   1        0.69        1.15      2.51 o 
   6   7   1      126.89      141.19      5.61 o 
   7   7   1       40.97       38.15      3.71 o 
  -2   8   1       79.69       86.56      7.47 o 
  -1   8   1       12.68       12.99      4.35 o 
   0   8   1       38.07       37.50      5.16 o 
   1   8   1       22.13       19.99      4.88 o 
   2   8   1       18.92       12.69      4.50 o 
   3   8   1       32.02       31.11      5.01 o 
   4   8   1       61.81       68.12      6.28 o 
   5   8   1       78.67       82.21      6.79 o 
   6   8   1      190.07      202.38     10.48 o 
   0   9   1       12.37       13.07      4.97 o 
   1   9   1       90.55       96.57      7.75 o 
   2   9   1       24.13       22.03      5.60 o 
   3   9   1        4.03        0.98      4.41 o 
   4   9   1        3.86        2.36      3.99 o 
  -4  -8   2       21.29       19.29      5.07 o 
  -3  -8   2      206.93      212.96     10.44 o 
  -2  -8   2       58.05       56.91      6.60 o 
  -1  -8   2       78.30       69.92      6.81 o 
   0  -8   2       52.75       59.84      6.24 o 
  -5  -7   2       62.65       78.26      6.68 o 
  -4  -7   2        8.28        9.89      4.41 o 
  -3  -7   2      298.81      309.47     11.54 o 
  -2  -7   2        2.46        3.82      3.73 o 
  -1  -7   2       85.12       80.95      6.58 o 
   0  -7   2       80.42       74.67      6.60 o 
   1  -7   2        2.00        0.00      2.86 o 
   2  -7   2       26.27       30.79      3.42 o 
  -6  -6   2      206.16      209.27      9.63 o 
  -5  -6   2      153.61      164.63      8.59 o 
  -4  -6   2      256.72      262.22     10.06 o 
  -3  -6   2      423.68      414.45     12.16 o 
  -2  -6   2      159.39      163.22      8.02 o 
  -1  -6   2      633.80      586.84     13.75 o 
   0  -6   2       82.72       76.39      6.05 o 
   1  -6   2      210.63      206.90      5.58 o 
   2  -6   2        1.50        1.83      1.88 o 
   3  -6   2       28.23       24.13      2.87 o 
  -7  -5   2       86.66       87.55      7.30 o 
  -6  -5   2       74.16       81.74      6.32 o 
  -5  -5   2       10.09        9.04      3.48 o 
  -4  -5   2      368.40      367.64     10.86 o 
  -3  -5   2        6.80        8.19      3.80 o 
  -2  -5   2      103.34      100.07      6.13 o 
  -1  -5   2      144.23      123.06      6.34 o 
   0  -5   2       24.25       19.86      3.84 o 
   1  -5   2      116.06      104.50      3.53 o 
   2  -5   2      120.37      111.70      3.74 o 
   3  -5   2        2.79        3.97      2.22 o 
   4  -5   2      268.64      277.96     10.84 o 
   5  -5   2       12.81        9.91      4.20 o 
  -7  -4   2        4.24        7.66      3.52 o 
  -6  -4   2      289.37      305.55     10.16 o 
  -5  -4   2       41.95       42.78      4.60 o 
  -4  -4   2      702.99      725.22     13.84 o 
  -3  -4   2       36.73       30.11      4.07 o 
  -2  -4   2     1487.91     1467.71     12.23 o 
  -1  -4   2       32.08       33.36      3.73 o 
   0  -4   2      656.81      664.95     17.03 o 
   1  -4   2       33.68       35.51      2.19 o 
   2  -4   2       10.75       10.70      1.80 o 
   3  -4   2       22.77       25.99      2.69 o 
   4  -4   2      124.89      126.58      7.34 o 
   5  -4   2       47.81       46.85      5.43 o 
  -7  -3   2        5.82        3.52      3.46 o 
  -6  -3   2       15.13       16.45      2.67 o 
  -5  -3   2      269.15      261.90      8.62 o 
  -4  -3   2       89.74       84.54      5.09 o 
  -3  -3   2      255.81      242.94      4.22 o 
  -2  -3   2      335.95      308.87      5.29 o 
  -1  -3   2       33.86       31.32      2.05 o 
   0  -3   2      255.11      240.46      3.63 o 
   1  -3   2       49.78       50.20      1.69 o 
   2  -3   2       31.69       35.04      1.39 o 
   3  -3   2        1.76        3.52      1.82 o 
   4  -3   2      119.35      125.75      6.75 o 
   5  -3   2       19.60       25.06      4.77 o 
   6  -3   2      184.00      196.09      9.80 o 
  -7  -2   2        9.98        9.66      3.82 o 
  -6  -2   2        0.02        0.00      2.06 o 
  -5  -2   2      121.11      124.45      7.05 o 
  -4  -2   2       39.65       39.74      2.30 o 
  -3  -2   2     1182.99     1195.92     10.06 o 
  -2  -2   2      101.27      106.71      2.75 o 
  -1  -2   2      997.87      992.29      7.36 o 
   0  -2   2      919.23      957.55      5.87 o 
   1  -2   2      139.82      132.55      1.91 o 
   2  -2   2      696.20      706.25      6.64 o 
   3  -2   2        6.14        6.54      2.80 o 
   4  -2   2        0.01        0.00      2.95 o 
   5  -2   2      153.48      149.20      7.41 o 
   6  -2   2       51.78       57.00      5.60 o 
   7  -2   2       27.07       31.77      5.52 o 
  -7  -1   2      113.90      105.46      7.15 o 
  -6  -1   2       49.52       43.49      2.55 o 
  -5  -1   2      312.87      311.69      5.15 o 
  -4  -1   2      184.57      180.19      4.28 o 
  -3  -1   2      536.13      510.04      7.58 o 
  -2  -1   2      119.83      117.62      1.91 o 
  -1  -1   2     1334.27     1291.96      6.18 o 
   0  -1   2     1037.63     1059.90      6.53 o 
   1  -1   2       18.51       14.02      0.74 o 
   2  -1   2      222.01      231.80      3.42 o 
   3  -1   2       22.44       27.52      2.12 o 
   4  -1   2      105.18      106.80      5.75 o 
   5  -1   2      144.16      135.57      6.92 o 
   6  -1   2      239.39      243.16      9.72 o 
   7  -1   2      266.15      274.38     11.46 o 
  -7   0   2        6.29        7.79      2.46 o 
  -6   0   2      130.90      118.91      3.79 o 
  -5   0   2        8.70        8.38      1.75 o 
  -4   0   2      114.51      103.57      2.86 o 
  -3   0   2      141.65      137.75      2.95 o 
  -2   0   2      512.64      516.66      7.12 o 
  -1   0   2     1887.38     1917.17     10.46 o 
   0   0   2      165.94      185.70      2.13 o 
   1   0   2     3176.15     3234.79      8.34 o 
   2   0   2       73.79       74.81      1.85 o 
   3   0   2       51.90       51.75      2.36 o 
   4   0   2        0.00        0.00      2.59 o 
   5   0   2       20.64       19.78      3.65 o 
   6   0   2       42.87       39.34      4.84 o 
   7   0   2       84.39       89.95      6.90 o 
  -7   1   2       27.77       20.31      3.13 o 
  -6   1   2       29.63       36.81      5.09 o 
  -5   1   2       57.10       60.31      4.46 o 
  -4   1   2      189.09      178.32      3.73 o 
  -3   1   2        0.19        1.21      1.13 o 
  -2   1   2     1492.67     1498.00      6.02 o 
  -1   1   2      140.99      155.60      5.33 o 
   0   1   2      872.60      876.38     13.30 o 
   1   1   2       30.14       25.68      1.18 o 
   2   1   2      697.22      700.75      4.33 o 
   3   1   2      124.82      126.01      3.88 o 
   4   1   2       50.57       56.70      3.99 o 
   5   1   2        8.52        9.42      3.18 o 
   6   1   2       44.99       41.53      4.71 o 
   7   1   2       43.77       42.21      5.52 o 
   8   1   2       11.12       11.93      4.18 o 
  -7   2   2        9.02        8.00      2.98 o 
  -6   2   2       12.95       16.05      2.98 o 
  -5   2   2      172.36      169.78      5.30 o 
  -4   2   2        3.31        1.94      1.91 o 
  -3   2   2      469.29      461.81      6.38 o 
  -2   2   2      310.31      299.48      6.94 o 
  -1   2   2      198.88      190.78      4.06 o 
   0   2   2     1903.91     1900.18     14.79 o 
   1   2   2      136.52      130.80      3.90 o 
   2   2   2       35.10       30.62      1.36 o 
   3   2   2       26.83       27.06      1.30 o 
   4   2   2        2.57        3.14      2.19 o 
   5   2   2        2.57        0.98      2.80 o 
   6   2   2       43.59       40.83      4.54 o 
   7   2   2       65.49       70.51      5.92 o 
   8   2   2       65.49       68.92      6.34 o 
  -6   3   2        9.81        9.08      4.69 o 
  -5   3   2       40.93       41.23      3.19 o 
  -4   3   2      105.76      104.44      3.99 o 
  -3   3   2      730.58      712.31     11.00 o 
  -2   3   2      157.81      157.28      2.97 o 
  -1   3   2     1438.17     1412.35      6.35 o 
   0   3   2      778.00      798.27      6.92 o 
   1   3   2     1172.84     1240.35     16.53 o 
   2   3   2     1494.54     1510.92      6.18 o 
   3   3   2      227.02      229.59      2.81 o 
   4   3   2       49.26       53.72      2.54 o 
   5   3   2       55.43       54.13      4.37 o 
   6   3   2       35.36       36.67      4.33 o 
   7   3   2       40.01       38.75      4.84 o 
   8   3   2      186.26      191.74      9.55 o 
  -6   4   2       76.63       73.76      7.62 o 
  -5   4   2        0.08        3.12      3.99 o 
  -4   4   2      158.35      162.12      8.30 o 
  -3   4   2      129.66      134.13      6.98 o 
  -2   4   2       44.09       48.08      2.27 o 
  -1   4   2      695.98      658.51      6.27 o 
   0   4   2       23.51       26.19      1.63 o 
   1   4   2      145.42      116.44      2.62 o 
   2   4   2       11.17       17.01      1.44 o 
   3   4   2       17.10       13.23      1.09 o 
   4   4   2       45.40       48.41      1.75 o 
   5   4   2        5.08        5.70      2.11 o 
   6   4   2      278.54      270.14      6.50 o 
   7   4   2       21.02       16.49      3.84 o 
   8   4   2      215.15      209.34     10.04 o 
  -5   5   2       86.23       80.62      7.11 o 
  -4   5   2      148.90      146.99      8.53 o 
  -3   5   2      199.20      192.61      8.72 o 
  -2   5   2      375.48      350.75     10.16 o 
  -1   5   2      856.71      858.52     13.98 o 
   0   5   2      400.52      407.10     12.12 o 
   1   5   2     2187.83     2250.30     26.19 o 
   2   5   2      158.66      158.12      3.27 o 
   3   5   2      854.76      873.83      7.25 o 
   4   5   2       21.80       21.95      1.83 o 
   5   5   2      117.01      115.48      4.39 o 
   6   5   2        6.55        8.60      2.18 o 
   7   5   2        3.54        3.65      3.20 o 
   8   5   2       33.92       32.08      4.50 o 
  -4   6   2       26.95       31.75      5.09 o 
  -3   6   2       50.07       43.67      5.14 o 
  -2   6   2      267.79      278.81      9.76 o 
  -1   6   2       54.61       54.88      3.56 o 
   0   6   2      161.34      152.46      5.84 o 
   1   6   2       79.22       78.72      3.87 o 
   2   6   2       41.20       34.40      3.32 o 
   3   6   2       39.77       39.04      3.08 o 
   4   6   2       19.37       18.82      2.04 o 
   5   6   2       60.07       52.53      3.48 o 
   6   6   2       23.15       23.57      2.94 o 
   7   6   2      113.77      102.77      4.96 o 
  -4   7   2        1.43        0.00      2.89 o 
  -3   7   2       26.13       25.59      3.47 o 
  -2   7   2      125.98      139.37      5.66 o 
  -1   7   2       26.48       32.81      4.86 o 
   0   7   2      863.27      874.78     17.49 o 
   1   7   2       19.93       19.23      4.69 o 
   2   7   2      699.30      709.19     10.71 o 
   3   7   2        4.23        6.04      2.72 o 
   4   7   2      283.70      288.39      7.11 o 
   5   7   2        8.07        7.88      2.62 o 
   6   7   2       82.37       89.93      7.17 o 
   7   7   2      205.14      212.18      7.00 o 
  -2   8   2       62.97       72.00      7.21 o 
  -1   8   2       45.62       41.02      5.86 o 
   0   8   2      239.71      265.74     10.93 o 
   1   8   2       19.78       20.39      4.48 o 
   2   8   2      481.44      492.54     13.90 o 
   3   8   2       15.24       11.59      3.76 o 
   4   8   2      244.76      255.63      7.33 o 
   5   8   2       19.19       18.80      3.20 o 
   6   8   2      106.65      107.99      8.25 o 
  -1   9   2      146.68      150.07      9.42 o 
   0   9   2        3.32        3.95      4.39 o 
   1   9   2      146.92      146.95      9.21 o 
   2   9   2       30.12       23.36      5.58 o 
   3   9   2       52.81       47.83      6.07 o 
   4   9   2       20.38       21.07      5.31 o 
   5   9   2       12.27       12.11      3.39 o 
  -5  -7   3        2.01        1.42      4.88 o 
  -4  -7   3        9.34       11.08      5.01 o 
  -3  -7   3      194.26      196.41      9.89 o 
  -2  -7   3        0.38        3.67      4.31 o 
  -1  -7   3      292.96      282.93     11.25 o 
   0  -7   3      120.76      116.29      5.41 o 
   1  -7   3      254.96      255.84      7.67 o 
  -6  -6   3        5.67        7.45      4.75 o 
  -5  -6   3      180.19      174.49      9.32 o 
  -4  -6   3        0.02        1.19      3.99 o 
  -3  -6   3       25.34       23.02      4.90 o 
  -2  -6   3       21.91       17.80      4.14 o 
  -1  -6   3       26.52       26.80      5.03 o 
   0  -6   3       31.52       28.95      3.09 o 
   1  -6   3       61.57       67.18      4.23 o 
   2  -6   3        7.48        5.95      2.67 o 
   3  -6   3       88.69       97.68      5.20 o 
  -6  -5   3       11.04        7.15      4.01 o 
  -5  -5   3       36.52       31.53      5.01 o 
  -4  -5   3      438.11      430.58     12.31 o 
  -3  -5   3       12.72       14.26      4.33 o 
  -2  -5   3      841.50      797.64     15.60 o 
  -1  -5   3      113.78      107.50      6.54 o 
   0  -5   3      909.96      867.37     15.72 o 
   1  -5   3      262.37      243.58      5.24 o 
   2  -5   3      471.49      460.93     17.91 o 
   3  -5   3       86.22       86.84      4.60 o 
   4  -5   3       98.10      104.51      7.96 o 
  -7  -4   3       10.27       10.46      3.07 o 
  -6  -4   3       95.55       91.76      6.51 o 
  -5  -4   3       15.81       14.15      4.24 o 
  -4  -4   3        0.00        0.53      3.78 o 
  -3  -4   3        1.55        1.66      3.88 o 
  -2  -4   3      407.60      397.83     10.38 o 
  -1  -4   3        2.17        0.47      3.20 o 
   0  -4   3     1024.36      987.96     17.76 o 
   1  -4   3      235.93      226.93      5.87 o 
   2  -4   3     1259.61     1207.78     12.32 o 
   3  -4   3      346.93      356.73     10.53 o 
   4  -4   3      542.60      555.16     15.07 o 
   5  -4   3      131.63      136.23      8.64 o 
  -7  -3   3       74.10       79.40      4.62 o 
  -6  -3   3       23.82       20.84      4.03 o 
  -5  -3   3        6.78        6.81      3.54 o 
  -4  -3   3        0.00        0.00      3.40 o 
  -3  -3   3       24.56       23.23      1.93 o 
  -2  -3   3      525.94      520.67      6.84 o 
  -1  -3   3       18.15       16.49      1.66 o 
   0  -3   3     1584.98     1568.47     10.03 o 
   1  -3   3        3.01        4.24      1.15 o 
   2  -3   3      977.02      950.29      6.97 o 
   3  -3   3      147.80      141.45      7.34 o 
   4  -3   3      684.73      682.95     15.66 o 
   5  -3   3       84.62       93.92      7.13 o 
   6  -3   3      179.89      173.45      9.70 o 
  -7  -2   3       83.91       95.63      4.72 o 
  -6  -2   3        9.84       11.40      2.53 o 
  -5  -2   3       47.34       47.45      4.88 o 
  -4  -2   3       28.68       28.92      3.97 o 
  -3  -2   3      162.84      173.94      3.58 o 
  -2  -2   3       62.03       68.89      2.08 o 
  -1  -2   3      486.31      493.08      3.65 o 
   0  -2   3      262.73      258.03      2.29 o 
   1  -2   3      825.55      831.26      5.79 o 
   2  -2   3      856.77      841.33      9.12 o 
   3  -2   3      207.64      223.53      8.15 o 
   4  -2   3      399.99      392.32     11.33 o 
   5  -2   3        2.82        2.48      3.84 o 
   6  -2   3      143.35      151.11      8.72 o 
  -7  -1   3       71.23       70.26      6.09 o 
  -6  -1   3       46.73       46.93      3.42 o 
  -5  -1   3       33.80       31.08      2.26 o 
  -4  -1   3      139.00      145.07      4.11 o 
  -3  -1   3      145.74      145.20      3.01 o 
  -2  -1   3      406.45      421.10      3.74 o 
  -1  -1   3     1813.97     1880.12      7.20 o 
   0  -1   3      434.79      433.50      3.20 o 
   1  -1   3     1710.22     1751.74      4.82 o 
   2  -1   3      944.23      952.58      5.28 o 
   3  -1   3     1602.84     1589.55     12.25 o 
   4  -1   3      530.54      541.75     12.35 o 
   5  -1   3      490.40      506.88     12.97 o 
   6  -1   3      186.86      190.05      9.23 o 
   7  -1   3       58.87       53.28      6.39 o 
  -7   0   3       27.88       32.83      3.23 o 
  -6   0   3      137.54      143.73      4.23 o 
  -5   0   3       71.97       71.88      2.94 o 
  -4   0   3        1.88        1.92      1.42 o 
  -3   0   3      157.68      166.58      4.58 o 
  -2   0   3        0.53        0.34      0.57 o 
  -1   0   3      378.73      394.82      3.18 o 
   0   0   3       25.59       24.87      1.28 o 
   1   0   3     2297.34     2378.62     14.68 o 
   2   0   3      137.36      155.34      3.56 o 
   3   0   3     1086.56     1062.32      7.84 o 
   4   0   3      542.18      554.77     10.06 o 
   5   0   3      459.42      451.20     11.78 o 
   6   0   3      206.39      210.25      9.23 o 
   7   0   3       39.77       42.36      5.86 o 
  -7   1   3        3.77        5.50      2.48 o 
  -6   1   3      200.68      191.15      6.02 o 
  -5   1   3        4.00        1.63      1.64 o 
  -4   1   3      141.12      141.74      4.01 o 
  -3   1   3       26.20       28.14      1.34 o 
  -2   1   3       21.48       22.98      1.46 o 
  -1   1   3        0.96        2.28      0.96 o 
   0   1   3        0.07        0.61      0.80 o 
   1   1   3      395.85      404.16      2.83 o 
   2   1   3      465.05      465.35      3.72 o 
   3   1   3      462.75      453.06      4.34 o 
   4   1   3      158.93      155.96      4.43 o 
   5   1   3      274.29      253.39      8.68 o 
   6   1   3        0.23        0.00      2.76 o 
   7   1   3       94.38      104.55      7.34 o 
  -7   2   3      111.89      121.40      8.76 o 
  -6   2   3       78.56       77.09      6.75 o 
  -5   2   3        5.11        6.73      2.15 o 
  -4   2   3      137.18      138.01      4.35 o 
  -3   2   3        9.23        9.69      1.54 o 
  -2   2   3       56.76       53.00      1.83 o 
  -1   2   3       70.52       80.00      2.82 o 
   0   2   3     1736.47     1708.75     35.25 o 
   1   2   3       28.77       34.25      1.47 o 
   2   2   3     1112.26     1062.34      6.58 o 
   3   2   3      276.35      255.90      3.33 o 
   4   2   3      670.81      633.48      8.05 o 
   5   2   3      104.29      101.07      5.69 o 
   6   2   3      114.61      118.58      6.71 o 
   7   2   3        6.50        7.00      3.90 o 
   8   2   3        5.03        6.05      3.71 o 
  -6   3   3        8.96       13.03      5.39 o 
  -5   3   3      159.37      167.87      8.91 o 
  -4   3   3        1.03        1.70      3.52 o 
  -3   3   3       17.17       14.83      1.76 o 
  -2   3   3        0.09        0.00      0.98 o 
  -1   3   3       13.10       12.38      1.08 o 
   0   3   3      655.31      716.64      5.74 o 
   1   3   3      529.92      589.26      9.36 o 
   2   3   3     2514.83     2575.00     20.74 o 
   3   3   3      415.20      453.43      4.89 o 
   4   3   3     1845.64     1834.76     13.21 o 
   5   3   3        4.29        3.59      2.69 o 
   6   3   3      987.07      981.53     17.25 o 
   7   3   3        3.44        4.90      3.52 o 
   8   3   3      175.93      187.80      9.55 o 
  -6   4   3       27.98       24.76      5.84 o 
  -5   4   3      240.39      231.79     10.72 o 
  -4   4   3       17.83       18.42      4.48 o 
  -3   4   3       49.41       50.74      4.92 o 
  -2   4   3       64.68       62.64      5.07 o 
  -1   4   3      123.27      121.61      3.27 o 
   0   4   3      365.33      405.19      4.92 o 
   1   4   3      115.85      106.92      3.25 o 
   2   4   3     1531.72     1581.75      8.72 o 
   3   4   3      149.71      133.78      2.42 o 
   4   4   3     1181.05     1184.43     10.49 o 
   5   4   3       61.57       59.25      3.06 o 
   6   4   3      547.97      536.18      9.02 o 
   7   4   3        0.06        0.00      2.49 o 
   8   4   3      283.52      274.38     11.23 o 
  -5   5   3      132.55      139.46      9.25 o 
  -4   5   3       18.91       17.04      4.75 o 
  -3   5   3      265.32      259.22     10.04 o 
  -2   5   3        4.32        3.29      3.31 o 
  -1   5   3       20.31       21.90      3.71 o 
   0   5   3       19.52       21.75      2.16 o 
   1   5   3      354.27      327.04      5.72 o 
   2   5   3       21.55       24.97      1.85 o 
   3   5   3      663.86      635.45      6.09 o 
   4   5   3      229.10      215.28      5.37 o 
   5   5   3      619.49      605.60      9.07 o 
   6   5   3      220.69      221.80      6.20 o 
   7   5   3      120.48      125.85      5.28 o 
   8   5   3       69.57       71.77      6.45 o 
  -4   6   3       60.64       63.94      6.60 o 
  -3   6   3       24.66       21.84      4.43 o 
  -2   6   3        2.82        2.16      3.50 o 
  -1   6   3      140.12      137.68      6.92 o 
   0   6   3       13.80       13.95      2.42 o 
   1   6   3      875.32      888.08     14.51 o 
   2   6   3       41.75       47.39      2.55 o 
   3   6   3     1359.62     1378.12     27.08 o 
   4   6   3       44.57       47.50      3.26 o 
   5   6   3      865.44      894.77     17.06 o 
   6   6   3        7.35        6.36      2.32 o 
   7   6   3      584.37      582.45     10.64 o 
  -4   7   3      348.39      368.32     14.34 o 
  -3   7   3       26.83       26.42      4.92 o 
  -2   7   3      291.99      309.43     11.23 o 
  -1   7   3       39.81       41.11      3.54 o 
   0   7   3       25.50       27.12      3.15 o 
   1   7   3      147.17      140.51      5.20 o 
   2   7   3        0.04        1.49      2.63 o 
   3   7   3      940.78      929.50     25.21 o 
   4   7   3        6.66        5.89      2.63 o 
   5   7   3     1077.84     1075.64     20.05 o 
   6   7   3        8.62       12.35      4.48 o 
   7   7   3      563.86      565.07     15.98 o 
  -2   8   3       98.00       92.99      7.64 o 
  -1   8   3        1.00        4.86      4.18 o 
   0   8   3        9.41        9.91      4.50 o 
   1   8   3        0.75        0.00      3.88 o 
   2   8   3       16.55       20.69      3.26 o 
   3   8   3        3.25        4.10      2.81 o 
   4   8   3       31.03       37.59      3.79 o 
   5   8   3       47.09       47.04      5.96 o 
   6   8   3       58.79       77.75      7.21 o 
  -1   9   3        6.48       12.07      4.41 o 
   0   9   3        0.13        2.48      3.82 o 
   1   9   3        0.10        1.08      4.52 o 
   2   9   3      164.52      174.20      9.38 o 
   3   9   3        5.09        1.66      4.29 o 
   4   9   3      302.84      315.05      9.72 o 
   5   9   3        2.28        3.42      4.07 o 
  -3  -7   4       47.30       53.56      6.28 o 
  -2  -7   4       76.65       65.42      6.62 o 
  -1  -7   4        0.39        3.00      2.74 o 
   0  -7   4        5.77        6.56      2.72 o 
  -5  -6   4       56.41       57.12      6.58 o 
  -4  -6   4       46.74       45.45      5.98 o 
  -3  -6   4       46.62       51.48      5.84 o 
  -2  -6   4        1.10        0.00      4.20 o 
  -1  -6   4       21.07       21.68      3.23 o 
   0  -6   4        0.19        2.42      2.63 o 
   1  -6   4        0.01        1.89      2.40 o 
   2  -6   4       26.20       25.29      3.72 o 
  -6  -5   4      512.99      543.51     15.98 o 
  -5  -5   4       88.11       89.44      7.28 o 
  -4  -5   4      404.57      407.81     12.82 o 
  -3  -5   4      177.34      176.93      8.55 o 
  -2  -5   4      221.85      217.91      8.93 o 
  -1  -5   4        2.20        0.39      2.52 o 
   0  -5   4       17.70       18.55      2.84 o 
   1  -5   4       75.89       77.00      3.75 o 
   2  -5   4       19.08       19.95      3.22 o 
   3  -5   4      197.99      197.21     10.66 o 
   4  -5   4       59.90       64.49      6.68 o 
  -6  -4   4      471.03      484.18     14.37 o 
  -5  -4   4        0.21        1.44      3.76 o 
  -4  -4   4      834.66      879.13     17.29 o 
  -3  -4   4       55.35       54.34      5.39 o 
  -2  -4   4      969.70      960.42     16.59 o 
  -1  -4   4      139.61      129.95      4.70 o 
   0  -4   4      644.24      623.32     20.30 o 
   1  -4   4        1.32        1.74      1.58 o 
   2  -4   4       97.14       93.92      8.01 o 
   3  -4   4       49.88       50.82      5.45 o 
   4  -4   4       88.16       81.59      6.92 o 
   5  -4   4      168.13      179.69     10.29 o 
  -7  -3   4       45.21       48.92      4.16 o 
  -6  -3   4      418.11      408.93     12.73 o 
  -5  -3   4        0.91        1.00      3.95 o 
  -4  -3   4     1187.16     1211.03     19.20 o 
  -3  -3   4       16.78       14.64      3.76 o 
  -2  -3   4      885.28      880.36     14.85 o 
  -1  -3   4      241.11      256.96      4.68 o 
   0  -3   4      343.48      351.41      5.30 o 
   1  -3   4      176.67      178.65      3.47 o 
   2  -3   4       67.75       68.46      2.85 o 
   3  -3   4        4.81        5.11      3.61 o 
   4  -3   4       17.75       21.37      4.88 o 
   5  -3   4        1.55        1.89      3.90 o 
  -7  -2   4      148.15      150.03      6.09 o 
  -6  -2   4        7.07        6.83      3.56 o 
  -5  -2   4      339.57      352.32     10.93 o 
  -4  -2   4      135.22      141.37      7.13 o 
  -3  -2   4      307.44      315.58      9.27 o 
  -2  -2   4      482.12      471.50      5.75 o 
  -1  -2   4      180.22      187.49      3.66 o 
   0  -2   4       90.82       86.81      2.05 o 
   1  -2   4       25.94       23.64      1.32 o 
   2  -2   4       19.25       21.41      2.34 o 
   3  -2   4        9.19        5.31      3.80 o 
   4  -2   4      227.60      227.03      9.51 o 
   5  -2   4       50.93       52.50      5.98 o 
   6  -2   4      289.93      306.23     12.50 o 
  -7  -1   4      235.07      222.47     10.28 o 
  -6  -1   4       56.44       59.78      3.79 o 
  -5  -1   4     1013.78      967.10     17.12 o 
  -4  -1   4       94.66       97.65      5.86 o 
  -3  -1   4     1375.92     1369.10     14.29 o 
  -2  -1   4      399.05      408.03      4.31 o 
  -1  -1   4     1404.30     1448.80      6.87 o 
   0  -1   4      437.97      467.53      3.81 o 
   1  -1   4      825.74      858.27      6.43 o 
   2  -1   4       13.81       22.33      2.11 o 
   3  -1   4       39.90       39.36      4.39 o 
   4  -1   4        6.04        3.40      3.31 o 
   5  -1   4        6.56        4.84      4.20 o 
   6  -1   4       84.00       85.24      7.13 o 
   7  -1   4        6.86        6.32      4.90 o 
  -7   0   4       29.39       32.43      3.32 o 
  -6   0   4        6.58       10.78      2.02 o 
  -5   0   4      279.52      272.61      5.28 o 
  -4   0   4       16.26       17.57      2.59 o 
  -3   0   4     1415.22     1421.02      8.32 o 
  -2   0   4      158.00      172.17      2.74 o 
  -1   0   4      874.33      920.30      5.33 o 
   0   0   4     1492.13     1648.15     10.07 o 
   1   0   4      151.14      154.43      2.67 o 
   2   0   4      681.05      745.19      9.13 o 
   3   0   4       55.21       54.19      2.94 o 
   4   0   4        7.03        9.49      3.18 o 
   5   0   4      227.70      217.82      8.87 o 
   6   0   4       11.19       12.01      4.27 o 
   7   0   4       59.15       57.95      6.15 o 
  -7   1   4        4.90        5.26      4.20 o 
  -6   1   4      104.59      105.12      3.88 o 
  -5   1   4        6.93        8.73      1.94 o 
  -4   1   4      217.43      216.34      5.91 o 
  -3   1   4       58.13       52.56      2.23 o 
  -2   1   4      277.90      266.80      3.97 o 
  -1   1   4      206.80      195.74      3.19 o 
   0   1   4      602.93      635.50      6.42 o 
   1   1   4        6.36        7.92      0.79 o 
   2   1   4       29.34       32.25      1.02 o 
   3   1   4       27.77       28.43      1.45 o 
   4   1   4       13.26       13.93      1.82 o 
   5   1   4      276.73      280.55      9.51 o 
   6   1   4       65.01       68.33      5.86 o 
   7   1   4      391.97      402.40     13.60 o 
  -6   2   4      160.90      155.10      9.08 o 
  -5   2   4       16.27       14.88      4.14 o 
  -4   2   4      958.98      937.68     13.21 o 
  -3   2   4        2.73        3.86      1.49 o 
  -2   2   4     1024.29     1011.89      8.36 o 
  -1   2   4      167.14      158.69      3.20 o 
   0   2   4      456.67      453.12      4.61 o 
   1   2   4      195.12      183.63      4.23 o 
   2   2   4       10.40        9.98      1.15 o 
   3   2   4       53.26       52.11      2.04 o 
   4   2   4       91.80       91.58      2.99 o 
   5   2   4      112.12      105.70      6.15 o 
   6   2   4       17.68       19.42      4.03 o 
   7   2   4      135.25      132.82      8.04 o 
  -6   3   4      102.93       98.50      7.98 o 
  -5   3   4      106.75      104.55      7.62 o 
  -4   3   4      474.86      451.44     13.01 o 
  -3   3   4      241.34      244.84      9.06 o 
  -2   3   4     1819.79     1811.79     20.92 o 
  -1   3   4      569.83      638.10      5.60 o 
   0   3   4     1914.58     1994.99     29.73 o 
   1   3   4      164.13      200.57     10.47 o 
   2   3   4     1041.97     1103.92      8.44 o 
   3   3   4      109.44      117.58      2.86 o 
   4   3   4       49.33       57.83      2.90 o 
   5   3   4      342.95      337.35      6.87 o 
   6   3   4       68.99       69.77      5.62 o 
   7   3   4      331.44      332.82     11.99 o 
   8   3   4       25.03       29.09      5.11 o 
  -6   4   4       51.66       48.76      6.64 o 
  -5   4   4      266.50      253.01     11.42 o 
  -4   4   4      201.94      207.32      9.72 o 
  -3   4   4      374.79      352.06     11.33 o 
  -2   4   4      862.38      861.56     15.55 o 
  -1   4   4      230.99      222.27      4.32 o 
   0   4   4     1463.77     1518.68      9.70 o 
   1   4   4      130.15      133.06      3.89 o 
   2   4   4      377.67      407.83      4.94 o 
   3   4   4        0.30        0.88      1.24 o 
   4   4   4      107.77      113.46      3.70 o 
   5   4   4        3.22        3.00      1.82 o 
   6   4   4        0.09        0.00      2.50 o 
   7   4   4       18.40       21.75      4.29 o 
   8   4   4       30.75       31.17      5.45 o 
  -5   5   4       88.51       89.32      7.79 o 
  -4   5   4        0.40        0.00      4.27 o 
  -3   5   4      605.97      583.02     15.07 o 
  -2   5   4        0.47        2.86      3.88 o 
  -1   5   4      843.63      789.90     14.77 o 
   0   5   4      172.63      160.81      4.33 o 
   1   5   4      554.18      539.42      7.56 o 
   2   5   4      417.35      428.97      5.60 o 
   3   5   4       80.74       78.21      2.76 o 
   4   5   4        7.17        7.99      2.18 o 
   5   5   4       47.94       44.52      2.46 o 
   6   5   4       33.34       30.95      2.38 o 
   7   5   4        5.70        5.11      2.50 o 
  -4   6   4       87.94       86.96      7.77 o 
  -3   6   4      688.42      697.33     17.19 o 
  -2   6   4       71.47       70.94      6.03 o 
  -1   6   4     1345.31     1310.72     20.10 o 
   0   6   4       82.12       85.96      3.79 o 
   1   6   4      820.91      828.19     16.73 o 
   2   6   4        9.07       10.04      1.95 o 
   3   6   4      337.00      337.84      5.44 o 
   4   6   4        4.48        2.11      2.08 o 
   5   6   4       35.41       38.77      4.90 o 
   6   6   4       47.63       41.82      5.60 o 
   7   6   4       35.92       31.72      5.60 o 
  -3   7   4      296.53      289.00     11.90 o 
  -2   7   4       63.77       58.89      6.28 o 
  -1   7   4     1008.34      982.00     18.33 o 
   0   7   4       16.27       20.64      2.69 o 
   1   7   4     1633.79     1620.29     19.34 o 
   2   7   4       10.49        9.00      2.70 o 
   3   7   4      661.16      639.68      9.96 o 
   4   7   4      160.14      149.35      8.13 o 
   5   7   4      153.66      152.08      8.36 o 
   6   7   4       43.70       40.36      5.35 o 
   7   7   4        1.32        0.00      4.43 o 
  -2   8   4       70.09       80.17      6.94 o 
  -1   8   4        0.01        0.91      2.53 o 
   0   8   4       24.64       31.30      5.18 o 
   1   8   4       23.44       25.83      3.29 o 
   2   8   4        2.69        3.82      2.62 o 
   3   8   4       31.92       40.64      3.54 o 
   4   8   4       21.99       22.05      5.09 o 
   5   8   4        3.59        0.85      4.35 o 
   6   8   4      208.36      227.25     10.95 o 
  -1   9   4       18.23       17.61      4.46 o 
   0   9   4      423.42      458.63     15.19 o 
   1   9   4        1.39        0.17      4.50 o 
   2   9   4      150.85      147.97      6.13 o 
   3   9   4       32.67       34.78      3.88 o 
   4   9   4       12.26        8.83      2.94 o 
   5   9   4        3.07        5.43      4.50 o 
  -4  -6   5        0.03        1.51      4.39 o 
  -3  -6   5       28.27       28.18      3.66 o 
  -2  -6   5       46.24       44.35      3.98 o 
  -1  -6   5       76.10       85.44      4.86 o 
   0  -6   5       82.05       80.65      4.89 o 
   1  -6   5       20.21       20.80      4.10 o 
  -5  -5   5      133.70      125.86      8.55 o 
  -4  -5   5        0.28        0.00      4.03 o 
  -3  -5   5      585.44      600.94     10.78 o 
  -2  -5   5        0.87        1.39      2.56 o 
  -1  -5   5      693.30      690.86     15.99 o 
   0  -5   5      100.42      106.56      5.02 o 
   1  -5   5      559.26      539.67     15.00 o 
   2  -5   5       59.68       64.36      8.25 o 
   3  -5   5      135.40      149.35      9.21 o 
  -6  -4   5      206.23      201.06     10.40 o 
  -5  -4   5        2.29        4.58      4.27 o 
  -4  -4   5      197.94      201.93      9.53 o 
  -3  -4   5       55.45       58.63      3.62 o 
  -2  -4   5       61.39       59.13      3.71 o 
  -1  -4   5      255.47      244.11      7.03 o 
   0  -4   5       60.58       57.11      2.94 o 
   1  -4   5      266.35      274.73      5.79 o 
   2  -4   5      258.05      258.31      7.42 o 
   3  -4   5      167.01      171.08      9.68 o 
   4  -4   5      154.72      156.54      9.72 o 
  -6  -3   5       32.33       39.64      5.81 o 
  -5  -3   5      101.91       97.65      7.28 o 
  -4  -3   5       57.49       54.94      5.90 o 
  -3  -3   5       88.00       88.76      5.41 o 
  -2  -3   5      183.49      183.51      5.34 o 
  -1  -3   5       12.86       13.02      1.91 o 
   0  -3   5      370.93      359.83      5.80 o 
   1  -3   5       42.78       43.33      2.26 o 
   2  -3   5      229.33      216.84      6.02 o 
   3  -3   5       10.01        8.34      4.31 o 
   4  -3   5       58.14       60.35      6.62 o 
   5  -3   5        6.63        5.81      4.88 o 
  -6  -2   5        9.69        9.12      3.78 o 
  -5  -2   5       32.28       28.92      4.69 o 
  -4  -2   5       43.69       38.09      5.05 o 
  -3  -2   5        0.01        0.38      3.40 o 
  -2  -2   5      440.53      444.58      7.50 o 
  -1  -2   5        1.84        4.24      1.62 o 
   0  -2   5      634.54      634.65      6.98 o 
   1  -2   5      309.35      322.01      3.88 o 
   2  -2   5      571.19      560.35      8.81 o 
   3  -2   5      368.32      373.75     11.71 o 
   4  -2   5       36.30       36.84      5.37 o 
   5  -2   5      175.18      169.78      9.93 o 
   6  -2   5       26.41       26.84      5.98 o 
  -6  -1   5       46.32       42.06      3.58 o 
  -5  -1   5       38.91       37.62      5.33 o 
  -4  -1   5       47.71       48.00      5.14 o 
  -3  -1   5       20.28       22.92      2.57 o 
  -2  -1   5       59.89       50.81      2.23 o 
  -1  -1   5       45.97       40.67      1.70 o 
   0  -1   5      230.70      203.69      3.61 o 
   1  -1   5       72.38       61.41      2.28 o 
   2  -1   5      180.80      169.50      4.78 o 
   3  -1   5        5.14        6.56      3.33 o 
   4  -1   5      160.82      156.71      7.94 o 
   5  -1   5       16.84       10.29      3.93 o 
   6  -1   5        0.19        0.38      3.84 o 
  -6   0   5       50.81       50.04      3.79 o 
  -5   0   5        0.95        2.14      3.95 o 
  -4   0   5      157.92      155.14      5.02 o 
  -3   0   5      346.84      342.72      6.64 o 
  -2   0   5      179.88      196.76      3.82 o 
  -1   0   5      818.05      830.27      7.17 o 
   0   0   5      137.79      123.30      3.37 o 
   1   0   5     1301.83     1319.67      8.40 o 
   2   0   5      352.10      332.37      6.14 o 
   3   0   5      265.64      268.48      6.06 o 
   4   0   5      161.54      150.90      7.43 o 
   5   0   5        6.02        4.24      3.35 o 
   6   0   5       29.21       33.00      5.26 o 
   7   0   5        5.38        4.18      4.29 o 
  -6   1   5       36.53       38.57      3.69 o 
  -5   1   5        0.33        0.18      1.65 o 
  -4   1   5       89.91       87.42      4.19 o 
  -3   1   5      133.20      132.96      3.49 o 
  -2   1   5       53.98       59.34      2.04 o 
  -1   1   5      534.56      508.01      5.87 o 
   0   1   5       58.01       72.47      2.74 o 
   1   1   5      560.53      530.45      3.91 o 
   2   1   5      279.72      289.88      5.54 o 
   3   1   5      747.27      724.05      9.24 o 
   4   1   5      198.36      197.40      5.53 o 
   5   1   5      134.85      129.00      7.07 o 
   6   1   5      101.79       99.03      7.05 o 
   7   1   5        0.16        0.00      3.99 o 
  -6   2   5       67.16       71.34      6.92 o 
  -5   2   5        2.32        0.86      2.43 o 
  -4   2   5       39.56       40.54      3.45 o 
  -3   2   5        1.57        1.76      2.31 o 
  -2   2   5      302.46      301.22      4.97 o 
  -1   2   5      367.26      352.02      4.88 o 
   0   2   5     1130.50     1211.98      7.99 o 
   1   2   5      808.42      768.25      6.01 o 
   2   2   5      511.41      533.14      5.41 o 
   3   2   5      395.37      369.44      5.00 o 
   4   2   5       67.06       69.14      3.46 o 
   5   2   5       95.07       91.25      4.21 o 
   6   2   5       59.29       62.22      5.56 o 
   7   2   5       13.52       12.77      4.20 o 
  -6   3   5      164.89      155.90     10.06 o 
  -5   3   5      240.57      225.12     10.63 o 
  -4   3   5      102.07       97.06      6.85 o 
  -3   3   5      288.67      302.24     10.21 o 
  -2   3   5        0.11        0.00      3.27 o 
  -1   3   5      400.93      438.77     10.46 o 
   0   3   5       54.61       39.68      2.58 o 
   1   3   5     1363.59     1436.81      9.62 o 
   2   3   5      458.64      417.10      4.89 o 
   3   3   5     1260.85     1261.99      9.14 o 
   4   3   5      135.21      123.97      4.22 o 
   5   3   5      630.30      629.26     13.85 o 
   6   3   5        0.51        0.95      3.42 o 
   7   3   5      149.95      161.70      8.79 o 
  -5   4   5       10.05        5.01      4.58 o 
  -4   4   5      217.97      208.36      9.93 o 
  -3   4   5        0.60        2.42      4.05 o 
  -2   4   5        5.09        8.08      3.95 o 
  -1   4   5       48.41       61.18      5.45 o 
   0   4   5      124.30      102.39      5.79 o 
   1   4   5       44.83       54.54      4.60 o 
   2   4   5      126.50      103.07      5.52 o 
   3   4   5        2.96        2.57      2.65 o 
   4   4   5      235.51      215.38      8.97 o 
   5   4   5        7.19        6.36      2.06 o 
   6   4   5       58.07       58.41      3.67 o 
   7   4   5       17.86       14.17      3.59 o 
  -5   5   5      109.64      109.64      8.59 o 
  -4   5   5        0.00        2.82      4.07 o 
  -3   5   5        7.92        5.24      4.01 o 
  -2   5   5        2.10        3.73      3.54 o 
  -1   5   5       23.19       23.26      4.65 o 
   0   5   5      152.22      153.47      4.43 o 
   1   5   5      245.73      259.88      5.72 o 
   2   5   5      637.68      646.28      8.94 o 
   3   5   5      103.35      112.87      5.96 o 
   4   5   5      548.04      525.32     11.84 o 
   5   5   5       26.10       26.57      3.90 o 
   6   5   5      256.03      247.74      9.38 o 
   7   5   5       19.97       17.34      4.03 o 
  -4   6   5       31.40       33.23      5.69 o 
  -3   6   5       94.42       83.88      7.30 o 
  -2   6   5       19.77       18.55      4.60 o 
  -1   6   5        5.42        6.03      3.99 o 
   0   6   5       20.75       19.16      2.64 o 
   1   6   5       74.86       76.08      3.87 o 
   2   6   5      145.09      127.66      3.79 o 
   3   6   5      316.36      329.88      7.05 o 
   4   6   5       75.03       76.97      4.01 o 
   5   6   5      226.88      243.12      6.51 o 
   6   6   5       19.78       18.06      4.20 o 
   7   6   5       69.00       67.80      6.49 o 
  -3   7   5      400.06      399.34     14.15 o 
  -2   7   5       79.08       76.39      6.96 o 
  -1   7   5       77.09       72.47      6.32 o 
   0   7   5      237.58      228.77      9.40 o 
   1   7   5       40.89       47.87      3.46 o 
   2   7   5      130.36      129.48      3.99 o 
   3   7   5      148.15      148.43      4.25 o 
   4   7   5       10.54        9.23      4.12 o 
   5   7   5      185.08      173.28      9.06 o 
   6   7   5       11.81       13.20      4.94 o 
  -2   8   5       74.11       72.95      7.05 o 
  -1   8   5       21.79       19.56      4.75 o 
   0   8   5      137.90      142.13      8.15 o 
   1   8   5      197.49      195.22      6.37 o 
   2   8   5      348.67      375.77     12.89 o 
   3   8   5      325.13      329.53      8.01 o 
   4   8   5      281.69      317.03     11.97 o 
   5   8   5      308.36      336.91     12.46 o 
   6   8   5       50.60       47.62      6.20 o 
   0   9   5       77.95       79.36      7.85 o 
   1   9   5       10.34        8.87      4.48 o 
   2   9   5      192.27      217.27      7.08 o 
   3   9   5       47.06       52.01      4.35 o 
   4   9   5      241.58      258.82     11.61 o 
   5   9   5       41.50       47.02      6.54 o 
  -4  -5   6       64.53       67.48      6.88 o 
  -3  -5   6       88.44       87.26      4.86 o 
  -2  -5   6       45.02       42.27      3.75 o 
  -1  -5   6        0.01        0.70      2.66 o 
   0  -5   6       19.64       20.71      3.21 o 
   1  -5   6      107.52      102.13      7.68 o 
  -5  -4   6       59.10       67.33      7.24 o 
  -4  -4   6        7.13        2.38      3.88 o 
  -3  -4   6       17.22       18.67      2.84 o 
  -2  -4   6       97.13       90.38      4.66 o 
  -1  -4   6        2.30        0.16      2.49 o 
   0  -4   6       74.30       67.85      3.41 o 
   1  -4   6      130.02      131.33      5.41 o 
   2  -4   6        2.13        2.95      4.18 o 
   3  -4   6      347.57      343.21     13.67 o 
  -5  -3   6       34.40       30.98      6.20 o 
  -4  -3   6      210.66      211.54      9.72 o 
  -3  -3   6       88.65       86.56      6.30 o 
  -2  -3   6      149.14      139.36      4.18 o 
  -1  -3   6        0.15        0.00      1.77 o 
   0  -3   6       15.44       11.45      1.97 o 
   1  -3   6       15.30       16.64      2.21 o 
   2  -3   6       40.66       40.43      3.47 o 
   3  -3   6       74.25       73.00      7.24 o 
   4  -3   6       65.53       64.13      7.34 o 
  -6  -2   6      132.30      143.24      8.85 o 
  -5  -2   6        5.67        8.45      4.71 o 
  -4  -2   6       92.97       92.52      7.00 o 
  -3  -2   6      170.55      180.30      5.76 o 
  -2  -2   6        7.24        7.65      1.79 o 
  -1  -2   6      277.16      266.07      5.18 o 
   0  -2   6      133.46      136.80      3.84 o 
   1  -2   6       32.94       27.62      2.99 o 
   2  -2   6      720.27      699.83     10.64 o 
   3  -2   6        6.25        7.79      4.03 o 
   4  -2   6      358.53      359.49     13.33 o 
   5  -2   6       97.14       98.40      8.02 o 
  -6  -1   6       31.95       34.61      5.84 o 
  -5  -1   6       79.28       71.19      6.66 o 
  -4  -1   6      158.10      171.12      8.40 o 
  -3  -1   6      177.02      171.55      7.17 o 
  -2  -1   6       27.98       25.10      3.17 o 
  -1  -1   6       43.54       40.92      3.03 o 
   0  -1   6        0.95        2.37      1.39 o 
   1  -1   6      101.57      101.96      3.29 o 
   2  -1   6       66.07       64.53      5.98 o 
   3  -1   6      177.18      179.91      5.70 o 
   4  -1   6      268.55      282.21     11.06 o 
   5  -1   6      104.00      103.21      7.68 o 
   6  -1   6      108.17       98.42      7.96 o 
  -6   0   6        1.04        2.46      4.39 o 
  -5   0   6      342.09      343.70     11.86 o 
  -4   0   6      103.41      102.47      4.41 o 
  -3   0   6      237.27      228.01      5.96 o 
  -2   0   6      308.66      299.70      8.31 o 
  -1   0   6       20.00       18.65      1.85 o 
   0   0   6       10.95       11.43      1.88 o 
   1   0   6      252.65      254.39      4.24 o 
   2   0   6       85.90       86.52      3.74 o 
   3   0   6      113.43      113.25      4.56 o 
   4   0   6      433.25      429.66      8.72 o 
   5   0   6       13.49       11.23      3.93 o 
   6   0   6      422.15      452.69     15.02 o 
  -6   1   6        3.50        7.51      4.60 o 
  -5   1   6      251.27      248.99      7.21 o 
  -4   1   6        0.20        1.53      2.28 o 
  -3   1   6      140.89      139.82      3.87 o 
  -2   1   6       49.27       50.70      2.56 o 
  -1   1   6       96.89       94.86      3.67 o 
   0   1   6       24.57       22.42      2.08 o 
   1   1   6        0.19        0.76      1.27 o 
   2   1   6        8.45        7.54      2.04 o 
   3   1   6      188.87      185.63      5.36 o 
   4   1   6       53.41       53.74      3.61 o 
   5   1   6      103.05      101.12      4.86 o 
   6   1   6      226.89      236.24     10.69 o 
  -6   2   6      253.21      253.28     11.86 o 
  -5   2   6      156.45      158.18      6.25 o 
  -4   2   6      328.62      335.49      7.89 o 
  -3   2   6      405.61      389.19      7.96 o 
  -2   2   6      317.15      320.52      6.75 o 
  -1   2   6       38.48       34.97      2.74 o 
   0   2   6        7.38        7.99      1.87 o 
   1   2   6       79.19       75.72      2.42 o 
   2   2   6       44.12       44.40      2.78 o 
   3   2   6      677.38      665.64      9.27 o 
   4   2   6      138.95      134.09      5.66 o 
   5   2   6      858.74      852.47     12.06 o 
   6   2   6       73.05       77.20      6.39 o 
   7   2   6      403.73      404.62     14.20 o 
  -5   3   6      100.80      100.65      7.89 o 
  -4   3   6       71.18       69.77      6.13 o 
  -3   3   6      288.34      292.90     10.53 o 
  -2   3   6      106.84       99.84      6.68 o 
  -1   3   6      392.45      392.06     10.72 o 
   0   3   6       53.23       44.99      4.82 o 
   1   3   6       25.18       28.54      4.29 o 
   2   3   6       49.61       47.45      4.84 o 
   3   3   6       61.38       58.74      3.16 o 
   4   3   6        7.67        6.57      2.07 o 
   5   3   6      566.62      560.68      9.57 o 
   6   3   6       24.94       26.96      3.17 o 
   7   3   6      662.36      664.89     17.34 o 
  -5   4   6       57.48       57.25      7.13 o 
  -4   4   6      281.50      266.71     11.31 o 
  -3   4   6       83.19       87.28      6.66 o 
  -2   4   6      225.87      218.88      9.36 o 
  -1   4   6       16.75       15.38      4.48 o 
   0   4   6      134.63      136.32      7.36 o 
   1   4   6       83.52       98.29      6.18 o 
   2   4   6       33.52       28.31      4.39 o 
   3   4   6      369.51      372.03     10.42 o 
   4   4   6        2.86        4.50      3.01 o 
   5   4   6      269.02      264.64      6.60 o 
   6   4   6        5.60        6.37      2.30 o 
   7   4   6      276.12      283.22     11.37 o 
  -4   5   6      103.23      103.19      8.36 o 
  -3   5   6       37.53       32.95      5.26 o 
  -2   5   6      301.46      284.67     10.76 o 
  -1   5   6        9.48        9.89      4.84 o 
   0   5   6      113.32      113.08      7.09 o 
   1   5   6      152.71      148.80      7.62 o 
   2   5   6        0.03        1.06      3.59 o 
   3   5   6      177.47      176.36      7.92 o 
   4   5   6      277.96      255.81      9.12 o 
   5   5   6        9.01        4.63      3.40 o 
   6   5   6      506.07      501.79     13.81 o 
   7   5   6        1.46        3.59      3.78 o 
  -4   6   6        0.69        0.00      4.37 o 
  -3   6   6      185.88      180.07      9.91 o 
  -2   6   6        5.85        7.13      3.88 o 
  -1   6   6      298.97      284.52     10.95 o 
   0   6   6        0.11        0.06      4.50 o 
   1   6   6      352.55      355.45     11.99 o 
   2   6   6      168.28      163.47      5.38 o 
   3   6   6      136.56      128.69      5.12 o 
   4   6   6      230.50      225.54     10.61 o 
   5   6   6      156.68      135.57      7.28 o 
   6   6   6      401.75      387.51     10.25 o 
   7   6   6      132.53      127.83      5.83 o 
  -3   7   6      162.08      171.69     10.02 o 
  -2   7   6       45.10       40.78      5.62 o 
  -1   7   6      180.08      186.89      9.70 o 
   0   7   6       25.52       22.37      4.73 o 
   1   7   6       82.82       84.40      4.24 o 
   2   7   6       64.77       59.95      3.17 o 
   3   7   6        1.96        3.30      2.47 o 
   4   7   6        0.85        1.10      2.28 o 
   5   7   6      106.14      107.61      7.85 o 
   6   7   6       12.25       11.18      4.92 o 
  -2   8   6      141.59      144.32      9.46 o 
  -1   8   6      158.38      153.44      9.68 o 
   0   8   6      169.24      157.56      9.21 o 
   1   8   6       43.33       41.95      5.67 o 
   2   8   6       31.72       33.94      2.79 o 
   3   8   6        6.20        8.62      4.03 o 
   4   8   6       17.25       18.57      5.16 o 
   5   8   6       50.51       46.24      6.05 o 
   0   9   6      200.39      216.17     11.14 o 
   1   9   6       14.59       21.88      5.24 o 
   2   9   6       57.65       54.61      4.36 o 
   3   9   6       28.41       27.25      4.97 o 
   4   9   6        1.13        1.59      4.48 o 
  -3  -4   7      151.80      147.56      8.76 o 
  -2  -4   7       43.91       46.77      3.87 o 
  -1  -4   7      288.93      290.51      7.86 o 
   0  -4   7      125.37      137.82      5.83 o 
   1  -4   7       73.13       74.74      6.37 o 
   2  -4   7      125.09      142.00      9.42 o 
  -4  -3   7        5.35        3.14      4.31 o 
  -3  -3   7      130.41      139.82      8.42 o 
  -2  -3   7        0.10        1.33      1.91 o 
  -1  -3   7      130.38      149.89      4.56 o 
   0  -3   7       60.01       63.00      5.69 o 
   1  -3   7      134.74      152.04      7.83 o 
   2  -3   7       23.52       25.71      3.33 o 
   3  -3   7        7.23        8.47      5.07 o 
  -5  -2   7       37.01       42.84      6.22 o 
  -4  -2   7      286.32      294.41     11.46 o 
  -3  -2   7       12.25       15.33      3.10 o 
  -2  -2   7      779.14      775.45     11.81 o 
  -1  -2   7      109.10      121.59      5.63 o 
   0  -2   7      548.88      528.77      9.10 o 
   1  -2   7      130.31      140.90      7.47 o 
   2  -2   7       61.51       58.75      4.14 o 
   3  -2   7       50.84       49.25      5.94 o 
   4  -2   7       17.45       17.40      4.43 o 
  -5  -1   7        6.43        2.23      4.46 o 
  -4  -1   7      109.73      109.77      7.34 o 
  -3  -1   7        7.01        7.22      2.42 o 
  -2  -1   7      173.42      164.15      5.57 o 
  -1  -1   7      133.68      140.94      5.02 o 
   0  -1   7      390.84      378.13      7.44 o 
   1  -1   7       75.25       81.65      4.28 o 
   2  -1   7      162.58      150.41      4.25 o 
   3  -1   7       29.17       32.49      4.53 o 
   4  -1   7       15.16       12.03      4.71 o 
   5  -1   7        2.76        4.43      3.69 o 
  -5   0   7       50.54       51.54      6.54 o 
  -4   0   7      117.31      118.09      7.43 o 
  -3   0   7      355.33      352.26      7.78 o 
  -2   0   7      665.72      651.38     10.07 o 
  -1   0   7      343.64      337.11      5.59 o 
   0   0   7     1093.45     1102.25      9.51 o 
   1   0   7       22.69       22.76      2.67 o 
   2   0   7     1050.76     1014.77     34.50 o 
   3   0   7       15.26       13.30      2.55 o 
   4   0   7      230.72      229.78      7.00 o 
   5   0   7       20.42       21.03      5.26 o 
  -5   1   7       20.38       25.99      5.28 o 
  -4   1   7        2.73        0.00      3.63 o 
  -3   1   7       44.62       46.17      2.76 o 
  -2   1   7       69.67       69.32      3.10 o 
  -1   1   7      279.27      276.50      6.27 o 
   0   1   7      100.30       90.09      3.69 o 
   1   1   7      154.47      151.95      4.78 o 
   2   1   7      146.31      136.67      4.72 o 
   3   1   7        2.38        3.14      2.26 o 
   4   1   7      114.78      110.78      4.91 o 
   5   1   7        4.78        1.45      4.50 o 
   6   1   7        8.62       11.44      4.75 o 
  -5   2   7      105.29      103.74      5.55 o 
  -4   2   7       10.59        8.65      3.08 o 
  -3   2   7      837.80      845.90     12.00 o 
  -2   2   7        9.69        8.15      1.94 o 
  -1   2   7     1755.93     1767.76     15.33 o 
   0   2   7      114.41      113.86      4.22 o 
   1   2   7     2582.77     2567.08     26.08 o 
   2   2   7       82.83       87.49      3.91 o 
   3   2   7     1220.99     1205.66     16.90 o 
   4   2   7       15.04       15.57      2.71 o 
   5   2   7      486.88      487.34      9.84 o 
   6   2   7        0.86        3.86      3.73 o 
  -5   3   7        1.83        0.00      4.33 o 
  -4   3   7        3.96        4.77      3.99 o 
  -3   3   7      196.77      202.21      9.53 o 
  -2   3   7       17.20       19.37      4.58 o 
  -1   3   7      738.89      706.82     15.21 o 
   0   3   7        1.00        2.74      4.18 o 
   1   3   7     1258.48     1260.79     19.29 o 
   2   3   7      169.55      160.81      7.66 o 
   3   3   7     1387.03     1358.85     20.37 o 
   4   3   7      264.00      262.37      7.46 o 
   5   3   7      324.32      314.98     10.82 o 
   6   3   7      242.98      241.82      8.48 o 
  -4   4   7        4.05        5.33      4.16 o 
  -3   4   7       20.20       19.06      5.01 o 
  -2   4   7       21.07       21.20      5.14 o 
  -1   4   7      316.26      316.41     11.10 o 
   0   4   7       84.80       81.68      6.71 o 
   1   4   7      389.18      392.74     11.69 o 
   2   4   7        4.42        5.67      4.16 o 
   3   4   7      211.27      199.00      8.51 o 
   4   4   7       20.52       21.71      4.03 o 
   5   4   7       97.01       95.49      6.62 o 
   6   4   7        6.54        7.47      3.80 o 
  -4   5   7       69.74       66.57      7.34 o 
  -3   5   7       76.25       72.91      6.90 o 
  -2   5   7      441.67      439.36     13.98 o 
  -1   5   7      127.63      118.09      7.62 o 
   0   5   7      966.29      934.36     18.42 o 
   1   5   7        0.38        1.51      3.76 o 
   2   5   7     1442.31     1398.08     21.54 o 
   3   5   7       31.39       27.86      4.54 o 
   4   5   7      446.80      439.02     12.52 o 
   5   5   7       31.42       30.39      4.82 o 
   6   5   7       31.78       30.88      4.80 o 
  -3   6   7      102.25      104.08      8.21 o 
  -2   6   7      299.25      278.83     12.03 o 
  -1   6   7       72.36       59.69      6.26 o 
   0   6   7      584.77      569.93     15.17 o 
   1   6   7      121.70      108.07      4.59 o 
   2   6   7      515.88      525.18      9.41 o 
   3   6   7      263.42      231.43      9.51 o 
   4   6   7      458.88      455.32     12.97 o 
   5   6   7      115.81      111.49      7.02 o 
   6   6   7       65.68       60.43      5.79 o 
  -2   7   7       38.90       27.80      5.37 o 
  -1   7   7      184.89      178.23     10.08 o 
   0   7   7       11.32       13.60      5.52 o 
   1   7   7      473.72      495.00     14.68 o 
   2   7   7       68.95       79.20      4.49 o 
   3   7   7      223.84      236.50      6.98 o 
   4   7   7       48.27       53.62      4.04 o 
   5   7   7       20.89       23.52      3.58 o 
   6   7   7        4.23        4.08      2.72 o 
  -1   8   7      127.72      120.23      8.72 o 
   0   8   7       18.19       18.42      5.35 o 
   1   8   7      211.49      207.98     10.31 o 
   2   8   7       94.44       91.64      4.01 o 
   3   8   7      372.95      386.83      8.96 o 
   4   8   7       76.01       86.11      4.81 o 
   5   8   7      125.80      129.59      9.08 o 
   1   9   7      294.90      308.97      8.97 o 
   2   9   7       71.09       80.41      4.96 o 
   3   9   7      311.56      316.03     12.24 o 
  -2  -3   8       35.85       37.58      3.82 o 
  -1  -3   8       24.23       27.77      3.50 o 
   0  -3   8        1.02        2.91      3.40 o 
   1  -3   8      130.39      136.74      8.06 o 
  -3  -2   8        3.75        2.89      2.65 o 
  -2  -2   8        0.10        0.00      2.40 o 
  -1  -2   8       68.95       68.78      4.38 o 
   0  -2   8        2.14        2.59      3.31 o 
   1  -2   8      399.23      397.58     12.92 o 
   2  -2   8       11.54       15.73      2.83 o 
   3  -2   8      612.46      646.87     18.50 o 
  -4  -1   8       72.50       71.92      4.49 o 
  -3  -1   8        2.81        2.95      2.49 o 
  -2  -1   8       34.06       28.46      3.40 o 
  -1  -1   8       43.26       36.53      3.29 o 
   0  -1   8       15.12       19.82      4.24 o 
   1  -1   8       84.75       80.11      6.47 o 
   2  -1   8        5.89       10.10      2.86 o 
   3  -1   8      253.60      264.37      6.13 o 
   4  -1   8        1.75        0.00      4.43 o 
  -4   0   8      288.14      292.26     11.80 o 
  -3   0   8        0.48        1.82      2.46 o 
  -2   0   8      207.97      209.52      6.42 o 
  -1   0   8        0.65        0.93      2.13 o 
   0   0   8        6.78        5.39      3.56 o 
   1   0   8       86.27       89.42      5.52 o 
   2   0   8       71.50       75.68      4.20 o 
   3   0   8      158.27      171.23      6.03 o 
   4   0   8        6.32        7.47      2.46 o 
  -4   1   8        3.17        4.73      4.03 o 
  -3   1   8       75.55       73.21      4.24 o 
  -2   1   8       23.73       21.38      2.28 o 
  -1   1   8        5.25        4.11      1.74 o 
   0   1   8       43.45       43.27      2.95 o 
   1   1   8       12.99        8.98      3.35 o 
   2   1   8      276.40      271.50      6.77 o 
   3   1   8        7.35        5.19      2.35 o 
   4   1   8      503.31      511.63     12.40 o 
   5   1   8        0.28        0.00      3.24 o 
  -4   2   8       24.96       25.50      3.47 o 
  -3   2   8      965.58      979.89     19.81 o 
  -2   2   8       40.17       42.86      2.87 o 
  -1   2   8      629.95      624.85      9.91 o 
   0   2   8       19.79       19.05      2.50 o 
   1   2   8      130.36      103.00      6.39 o 
   2   2   8      106.44      105.32      6.32 o 
   3   2   8      157.07      144.39      5.26 o 
   4   2   8      260.58      264.04      7.29 o 
   5   2   8      108.31       96.17      5.18 o 
  -4   3   8        2.25        2.27      3.99 o 
  -3   3   8      262.60      262.79     10.84 o 
  -2   3   8      146.67      144.91      5.66 o 
  -1   3   8      240.64      241.07      6.56 o 
   0   3   8      235.08      227.65      9.46 o 
   1   3   8        7.58        4.99      4.01 o 
   2   3   8      114.62      101.62      6.58 o 
   3   3   8      164.88      152.06      7.83 o 
   4   3   8       21.22       18.19      4.14 o 
   5   3   8      110.51      107.84      7.51 o 
   6   3   8       25.47       36.07      5.16 o 
  -4   4   8       36.17       35.25      6.39 o 
  -3   4   8      117.75      115.54      8.25 o 
  -2   4   8        8.14        8.95      4.71 o 
  -1   4   8        4.12        4.56      4.54 o 
   0   4   8       48.17       52.90      6.05 o 
   1   4   8       10.52       13.39      4.67 o 
   2   4   8       11.33       13.50      4.41 o 
   3   4   8      141.40      143.36      7.64 o 
   4   4   8        0.49        1.49      3.48 o 
   5   4   8      221.48      222.96     10.14 o 
   6   4   8        2.71        0.00      3.80 o 
  -3   5   8        1.13        2.53      5.37 o 
  -2   5   8      324.14      321.48     12.58 o 
  -1   5   8       19.37       16.34      5.47 o 
   0   5   8       66.68       64.78      6.66 o 
   1   5   8        4.92        6.32      4.27 o 
   2   5   8      110.43      116.60      7.26 o 
   3   5   8       66.78       70.30      6.03 o 
   4   5   8      110.74      113.38      7.47 o 
   5   5   8      323.76      327.83     12.01 o 
   6   5   8       44.11       39.81      5.64 o 
  -2   6   8       72.68       67.61      7.34 o 
  -1   6   8       85.51       72.17      7.13 o 
   0   6   8       20.99       18.65      4.97 o 
   1   6   8       33.80       26.16      4.94 o 
   2   6   8       16.17       21.05      4.99 o 
   3   6   8        0.53        3.14      4.29 o 
   4   6   8      183.73      201.17      9.68 o 
   5   6   8        2.19        4.65      3.73 o 
  -1   7   8      113.27      121.78      9.15 o 
   0   7   8        0.11        0.23      4.65 o 
   1   7   8        0.77        0.34      4.99 o 
   2   7   8       47.99       44.86      3.98 o 
   3   7   8        0.06        0.00      2.55 o 
   4   7   8      304.92      305.74      8.30 o 
   5   7   8       12.18       13.56      3.16 o 
   0   8   8        3.45        3.50      5.41 o 
   1   8   8        3.29        3.29      4.56 o 
   2   8   8       12.48       12.18      3.28 o 
   3   8   8       72.58       79.96      4.77 o 
   4   8   8       33.38       36.11      5.40 o 
  -1  -2   9      416.53      435.56     14.85 o 
   0  -2   9       40.96       40.45      5.92 o 
  -2  -1   9       51.43       61.81      4.42 o 
  -1  -1   9      164.57      173.72      6.28 o 
   0  -1   9        2.80        6.58      3.84 o 
   1  -1   9      176.16      184.89      9.78 o 
   2  -1   9        8.17       12.55      2.88 o 
  -3   0   9      123.57      130.50      5.85 o 
  -2   0   9      151.10      156.32      5.98 o 
  -1   0   9      238.28      251.59      7.22 o 
   0   0   9       21.71       24.66      4.56 o 
   1   0   9      226.69      248.32     10.65 o 
   2   0   9       30.77       33.44      3.20 o 
   3   0   9       80.52       83.67      4.79 o 
  -3   1   9       29.93       27.13      3.24 o 
  -2   1   9      188.60      205.13      6.62 o 
  -1   1   9        1.64        2.52      2.56 o 
   0   1   9      339.60      330.97     10.76 o 
   1   1   9        6.76        9.04      3.25 o 
   2   1   9       68.30       64.45      5.54 o 
   3   1   9        0.03        1.74      2.42 o 
   4   1   9        7.99        5.57      2.68 o 
  -3   2   9        0.68        0.00      3.46 o 
  -2   2   9      202.90      204.81      5.43 o 
  -1   2   9        0.95        1.67      2.48 o 
   0   2   9      249.54      256.23      9.93 o 
   1   2   9       54.61       50.31      5.18 o 
   2   2   9      155.59      167.07      8.28 o 
   3   2   9        6.56        4.37      3.20 o 
   4   2   9        0.96        3.95      3.44 o 
  -3   3   9       31.10       29.62      5.73 o 
  -2   3   9        5.80        4.17      2.89 o 
  -1   3   9      257.93      270.95      7.44 o 
   0   3   9        0.05        1.72      4.07 o 
   1   3   9      152.13      138.10      7.98 o 
   2   3   9       16.60       19.78      4.07 o 
   3   3   9        6.90        4.54      3.76 o 
   4   3   9        7.51        4.58      3.88 o 
   5   3   9        0.21        0.00      3.86 o 
  -3   4   9      110.64      117.71      8.55 o 
  -2   4   9       69.72       70.11      7.32 o 
  -1   4   9      164.81      180.96      9.89 o 
   0   4   9        1.16        1.25      4.39 o 
   1   4   9      231.03      234.82     10.40 o 
   2   4   9       12.68       15.11      4.58 o 
   3   4   9       28.31       32.85      4.92 o 
   4   4   9        9.95        3.80      4.22 o 
   5   4   9        0.63        0.00      3.93 o 
  -2   5   9      228.15      227.05     11.73 o 
  -1   5   9      191.64      196.96     10.84 o 
   0   5   9      270.88      268.48     11.86 o 
   1   5   9      311.56      316.24     12.35 o 
   2   5   9       49.16       47.62      6.09 o 
   3   5   9      251.35      243.27     10.61 o 
   4   5   9       18.65       10.46      3.50 o 
   5   5   9        0.22        0.00      3.76 o 
  -1   6   9       10.29       10.02      5.24 o 
   0   6   9      271.43      304.53     12.99 o 
   1   6   9        7.37       13.33      4.80 o 
   2   6   9      163.16      167.34      9.55 o 
   3   6   9        5.63        5.39      3.90 o 
   4   6   9       48.38       55.55      6.15 o 
   0   7   9      418.28      429.73     15.58 o 
   1   7   9        0.92        0.00      4.58 o 
   2   7   9      525.99      526.41     15.98 o 
   3   7   9        1.09        0.76      3.78 o 
   0   0  10      131.74      137.99      8.59 o 
  -1   1  10       61.53       73.72      6.88 o 
   0   1  10      167.54      175.15      9.42 o 
   2   1  10      171.09      173.33      8.89 o 
  -2   2  10        0.24        1.24      2.46 o 
  -1   2  10       16.10       13.61      2.33 o 
   0   2  10      135.76      121.34      7.87 o 
   1   2  10        9.27       11.50      3.93 o 
   2   2  10      344.21      359.68     12.27 o 
   3   2  10       39.10       51.76      5.81 o 
  -1   3  10       24.77       19.52      4.92 o 
   0   3  10       54.19       49.42      5.56 o 
   1   3  10       28.13       23.85      4.73 o 
   2   3  10      286.88      285.77     11.18 o 
   3   3  10        8.59        8.19      3.95 o 
  -1   4  10        8.96       13.20      4.80 o 
   0   4  10       41.72       45.39      6.11 o 
   1   4  10      137.74      128.15      8.74 o 
   2   4  10       38.70       41.21      5.60 o 
   3   4  10       78.90       85.11      7.15 o 
   0   5  10        1.18        1.44      5.03 o 
   1   5  10      220.08      258.18     11.80 o 
   2   5  10        2.67        0.00      4.48 o 
   3   5  10      622.41      673.40     17.89 o 
   1   6  10       84.46       92.52      8.23 o 
   2   6  10        1.20        2.12      4.10 o 
                                                 
